# Supplementary material for: Natural Selection Constrains Neutral Diversity across A Wide Range of Species
Source: PLoS Biol. 2015 Apr 10;13(4):e1002112. doi: 10.1371/journal.pbio.1002112 (PMC4393120; doi:10.1371/journal.pbio.1002112)
Supplement: S2 Data — (XLS) [file pbio.1002112.s002.xls]

## Sheet: S6 Data
Species	Abbreviation	Kingdom	Size (m)	Range (sq km)	Predicted Neutral π	Observed π	Impact of Selection	log10(size)	log10(range)	Neutral Model Confidence
Anopheles gambiae	agam	animal	0.00292	1.26172e+07	0.0336433	0.0301483	0.103884	-2.53462	7.10096	low
Apis mellifera scutellata	amel	animal	0.015	6.87908e+06	0.00667241	0.00622493	0.0670637	-1.82391	6.83753	med
Arabidopsis thaliana	atha	plant	0.135	1.21016e+07	0.00917087	0.00315163	0.656343	-0.869666	7.08284	low
Brachypodium distachyon	bdis	plant	0.15	8.67756e+06	0.00438025	0.0026707	0.390286	-0.823909	6.9384	low
Bombyx mandarina	bmor	animal	0.04	1.51464e+06	0.0292143	0.027633	0.0541273	-1.39794	6.18031	low
Bos taurus	btau	animal	1.5	377800	0.00117399	0.00121295	0	0.176091	5.57726	med
Caenorhabditis briggsae	cbri	animal	0.00115	6.38607e+07	0.00334674	0.0015456	0.538179	-2.9393	7.80523	low
Citrus reticulata	ccle	plant	5	331210	0.0146227	0.0149627	0	0.69897	5.5201	high
Caenorhabditis elegans	cele	animal	0.00115	7.68969e+07	0.00542423	0.00209954	0.612934	-2.9393	7.88591	low
Citrullus lanatus lanatus	clan	plant	3	2.68169e+06	0.00396221	0.00241097	0.391508	0.477121	6.42841	med
Canis lupus	clup	animal	1.06	4.77133e+07	0.00188402	0.00149131	0.208444	0.0253059	7.67864	low
Capsella rubella	crub	plant	0.577	2.72983e+06	0.012151	0.00326606	0.731211	-0.238824	6.43613	low
Cucumis sativus var. hardwickii	csat	plant	2	317095	0.0138584	0.0132099	0.0467921	0.30103	5.50119	med
Cynoglossus semilaevis	csem	animal	0.571	1130000	0.00709881	0.00640178	0.0981887	-0.243364	6.05308	low
Drosophila melanogaster	dmel	animal	0.00154	1.68629e+07	0.0130821	0.00871802	0.33359	-2.81248	7.22693	low
Drosophila pseudoobscura	dpse	animal	0.002	4.0812e+06	0.0120687	0.0087201	0.277458	-2.69897	6.61079	low
Danio rerio	drer	animal	0.025	802235	0.0102325	0.00917396	0.103446	-1.60206	5.9043	low
Equus ferus przewalskii	ecab	animal	1.36	1.34137e+07	0.00354139	0.00362608	0	0.133539	7.12755	med
Ficedula albicollis	falb	animal	0.1275	1.29207e+06	0.00392347	0.003801	0.031215	-0.89449	6.11128	low
Gasterosteus aculeatus	gacu	animal	0.05	1.0932e+07	0.00545924	0.00440938	0.192309	-1.30103	7.0387	low
Gallus gallus	ggal	animal	0.7	4150243	0.00532874	0.0058836	0	-0.154902	6.61807	low
Glycine soja	gmax	plant	0.9144	746662	0.0031741	0.00273673	0.137793	-0.0388638	5.87312	med
Gossypium raimondii	grai	plant	1.5	2465.14	0.000117174	0.000117472	0	0.176091	3.39184	med
Heliconius melpomene melpomene	hmel	animal	0.02	1.40708e+06	0.0223291	0.0185141	0.170852	-1.69897	6.14832	low
Homo sapiens	hsap	animal	1.65	20232960	0.00114972	0.00103746	0.09764	0.217484	7.30606	low
Lepisosteus oculatus	locu	animal	0.46	2.13959e+06	0.00620793	0.00618402	0.00385139	-0.337242	6.33033	low
Meleagris gallopavo	mgal	animal	1.125	1.03623e+06	0.00234775	0.00237154	0	0.0511525	6.01546	med
Macaca mulatta	mmul	animal	0.54	3.24919e+06	0.0030865	0.00286706	0.0710946	-0.267606	6.51178	low
Mus musculus castaneus	mmus	animal	0.22	8.11724e+06	0.00887919	0.00809065	0.0888079	-0.657577	6.90941	low
Medicago truncatula	mtru	plant	0.175	3.07893e+06	0.0146255	0.00514268	0.648376	-0.756962	6.4884	low
Ovis canadensis	oari	animal	1.57	3.66324e+06	0.00211597	0.00221771	0	0.1959	6.56387	med
Oryzias latipes	olat	animal	0.021	167142	0.00341	0.00304076	0.108282	-1.67778	5.22309	med
Oryza rufipogon	osat	plant	2	6.26618e+06	0.00751935	0.00635716	0.154559	0.30103	6.797	med
Papio anubis	panu	animal	1.05	5.59203e+06	0.00181331	0.00189181	0	0.0211893	6.74757	med
Prunus davidiana	pper	plant	6.09	2.06352e+06	0.0154925	0.00988341	0.362052	0.784617	6.31461	med
Populus trichocarpa	ptri	plant	30.48	2.86368e+06	0.00325559	0.00316758	0.0270322	1.48401	6.45692	med
Sorghum bicolor subsp. verticilliflorum	sbic	plant	1.22	1.18596e+07	0.00294778	0.00248741	0.156176	0.0863598	7.07407	med
Setaria italica	sita	plant	1.52	5.66949e+06	0.00615665	0.00232741	0.621969	0.181844	6.75354	low
Sus scrofa	sscr	animal	1.35	2.27036e+07	0.00464866	0.00440821	0.0517252	0.130334	7.35609	low
Zea mays ssp parviglumis	zmay	plant	2.44	90898.7	0.0142587	0.0138592	0.0280128	0.38739	4.95856	high
