# Supplementary material for: Natural Selection Constrains Neutral Diversity across A Wide Range of Species
Source: PLoS Biol. 2015 Apr 10;13(4):e1002112. doi: 10.1371/journal.pbio.1002112 (PMC4393120; doi:10.1371/journal.pbio.1002112)
Supplement: S2 Table — (XLS) [file pbio.1002112.s005.xls]

## Sheet: Table S2
Species	Genome link	GFF link
Anopheles gambiae	http://www.ncbi.nlm.nih.gov/assembly/305108/	https://www.vectorbase.org/sites/default/files/ftp/downloads/Anopheles-gambiae-PEST_BASEFEATURES_AgamP3.7.gff3.gz
Apis mellifera	http://www.ncbi.nlm.nih.gov/assembly/GCF_000002195.4/	http://hymenopteragenome.org/beebase/sites/hymenopteragenome.org.beebase/files/data/consortium_data/amel_OGSv3.2.gff3.gz
Arabidopsis thaliana	http://www.ncbi.nlm.nih.gov/assembly/GCF_000001735.3/	ftp://ftp.arabidopsis.org/home/tair/Genes/TAIR10_genome_release/TAIR10_gff3
Bombyx mori	http://sgp.dna.affrc.go.jp/pubdata/genomicsequences.html	http://sgp.dna.affrc.go.jp/data/glean_cds_on_chr.gff.gz
Bos taurus	http://www.ncbi.nlm.nih.gov/assembly/GCF_000003055.4/	ftp://ftp.ensembl.org/pub/release-75/gtf/bos_taurus
Brachypodium distachyon	http://www.ncbi.nlm.nih.gov/assembly/312878/	ftp://brachypodium.org/brachypodium.org/Annotation/Bdistachyon.MIPS_1_0.gff3.gz
Caenorhabditis briggsae	ftp://ftp.wormbase.org/pub/wormbase/species/c_briggsae/	ftp://ftp.wormbase.org/pub/wormbase/species/c_briggsae/gff/c_briggsae.PRJNA10731.WS239.GBrowse.gff2.gz
Caenorhabditis elegans	ftp://ftp.wormbase.org/pub/wormbase/species/c_elegans/sequence/genomic/	ftp://ftp.wormbase.org/pub/wormbase/species/c_elegans/gff/c_elegans.PRJNA13758.WS239.annotations.gff3.gz
Canis lupus	http://www.ncbi.nlm.nih.gov/assembly/317138/	ftp://ftp.ensembl.org/pub/release-75/gtf/canis_familiaris
Capsella rubella	ftp://ftp.jgi-psf.org/pub/compgen/phytozome/v9.0/Crubella/assembly/	ftp://ftp.jgi-psf.org/pub/compgen/phytozome/v9.0/Crubella/annotation/
Citrullus lanatus	ftp://www.icugi.org/pub/genome/watermelon/97103/v1/	ftp://www.icugi.org/pub/genome/watermelon/97103/v1/watermelon_v1_gene_anno.gz
Citrus clementina	ftp://ftp.jgi-psf.org/pub/compgen/phytozome/v9.0/Cclementina/assembly/	ftp://ftp.jgi-psf.org/pub/compgen/phytozome/v9.0/Cclementina/annotation/Cclementina_182_gene.gff3.gz
Cucumis sativus	ftp://www.icugi.org/pub/genome/cucumber/Chinese_long/v2/	ftp://www.icugi.org/pub/genome/cucumber/Chinese_long/v2/cucumber_ChineseLong_v2.gff3.gz
Cynoglossus semilaevis	http://www.ncbi.nlm.nih.gov/assembly/GCA_000523025.1	ftp://ftp.ncbi.nlm.nih.gov/genomes/all/GCF_000523025.1_Cse_v1.0/GCF_000523025.1_Cse_v1.0_genomic.gff.gz
Danio rerio	http://www.ncbi.nlm.nih.gov/assembly/238918/	ftp://ftp.ensembl.org/pub/release-75/gtf/danio_rerio
Drosophila melanogaster	ftp://ftp.flybase.net/genomes/Drosophila_melanogaster/dmel_r5.54_FB2013_06/fasta/	ftp://ftp.flybase.net/genomes/Drosophila_melanogaster/dmel_r5.54_FB2013_06/gff/dmel-all-no-analysis-r5.54.gff.gz
Drosophila pseudoobscura	ftp://ftp.flybase.net/genomes/Drosophila_pseudoobscura/dpse_r3.1_FB2013_02/fasta/	ftp://ftp.flybase.net/genomes/Drosophila_pseudoobscura/dpse_r3.1_FB2013_02/gff/dpse-all-no-analysis-r3.1.gff.gz
Equus caballus	http://www.ncbi.nlm.nih.gov/assembly/286598/	ftp://ftp.ensembl.org/pub/release-75/gtf/equus_caballus
Ficedula albicollis	http://www.ncbi.nlm.nih.gov/assembly/GCA_000247815.2	ftp://ftp.ncbi.nlm.nih.gov/genomes/all/GCF_000247815.1_FicAlb1.5/GCF_000247815.1_FicAlb1.5_genomic.gff.gz
Gallus gallus	http://www.ncbi.nlm.nih.gov/assembly/317958/	ftp://ftp.ensembl.org/pub/release-75/gtf/gallus_gallus
Gasterosteus aculeatus	http://datadryad.org/resource/doi:10.5061/dryad.846nj	ftp://ftp.ensembl.org/pub/release-75/gtf/gasterosteus_aculeatus
Glycine max	http://www.ncbi.nlm.nih.gov/assembly/GCF_000004515.1/	ftp://ftp.jgi-psf.org/pub/compgen/phytozome/v9.0/Gmax/annotation/Gmax_189_gene.gff3.gz
Gossypium raimondii	ftp://ftp.jgi-psf.org/pub/compgen/phytozome/v9.0/Graimondii/assembly/	ftp://ftp.jgi-psf.org/pub/compgen/phytozome/v9.0/Graimondii/annotation/Graimondii_221_gene.gff3.gz
Heliconius melpomene	http://www.butterflygenome.org/node/4	http://www.butterflygenome.org/node/4
Homo sapiens	http://www.ncbi.nlm.nih.gov/assembly/37871/	ftp://ftp.ensembl.org/pub/release-75/gtf/homo_sapiens
Lepisosteus oculatus	http://www.ncbi.nlm.nih.gov/assembly/327908	ftp://ftp.ensembl.org/pub/release-75/gtf/lepisosteus_oculatus
Macaca mulatta	http://www.ncbi.nlm.nih.gov/assembly/GCF_000002255.3/	ftp://ftp.ensembl.org/pub/release-75/gtf/macaca_mulatta
Medicago truncatula	http://www.ncbi.nlm.nih.gov/assembly/317928/	http://bioinfo3.noble.org/medicago/Mt3.5/jcvi_download/Mt3.5v4/Mt3.5v4_genes_20110616_MIPSGFF.gff
Meleagris gallopavo	http://www.ncbi.nlm.nih.gov/assembly/247028/	ftp://ftp.ensembl.org/pub/release-75/gtf/meleagris_gallopavo
Mus musculus	http://www.ncbi.nlm.nih.gov/assembly/558528/	ftp://ftp.ensembl.org/pub/release-75/gtf/mus_musculus
Oryza sativa	ftp://ftp.plantbiology.msu.edu/pub/data/Eukaryotic_Projects/o_sativa/annotation_dbs/pseudomolecules/version_7.0/	ftp://ftp.plantbiology.msu.edu/pub/data/Eukaryotic_Projects/o_sativa/annotation_dbs/pseudomolecules/version_7.0/all.dir/rice_osa1r7_rm.gff3.gz
Oryzias latipes	http://www.ncbi.nlm.nih.gov/assembly/508288/	ftp://ftp.ensembl.org/pub/release-75/gtf/oryzias_latipes
Ovis aries	http://www.ncbi.nlm.nih.gov/assembly/GCF_000298735.1/	ftp://ftp.ensembl.org/pub/release-75/gtf/ovis_aries
Papio anubis	http://www.ncbi.nlm.nih.gov/assembly/399268/	http://mirrors.vbi.vt.edu/mirrors/ftp.ncbi.nih.gov/genomes/Papio_anubis/GFF/ref_Panu_2.0_top_level.gff3.gz
Populus trichocarpa	ftp://ftp.jgi-psf.org/pub/compgen/phytozome/v9.0/Ptrichocarpa/assembly/	ftp://ftp.jgi-psf.org/pub/compgen/phytozome/v9.0/Ptrichocarpa/annotation/Ptrichocarpa_210_gene.gff3.gz
Prunus persica	ftp://ftp.jgi-psf.org/pub/compgen/phytozome/v9.0/Ppersica/assembly/	ftp://ftp.jgi-psf.org/pub/compgen/phytozome/v9.0/Ppersica/annotation/Ppersica_139_gene.gff3.gz
Setaria italica	ftp://ftp.jgi-psf.org/pub/compgen/phytozome/v9.0/Sitalica/assembly/	ftp://ftp.jgi-psf.org/pub/compgen/phytozome/v9.0/Sitalica/annotation/Sitalica_164_gene.gff3.gz
Sorghum bicolor	http://www.ncbi.nlm.nih.gov/assembly/317728/	ftp://ftp.jgi-psf.org/pub/compgen/phytozome/v9.0/Sbicolor_v1.4/annotation/Sbicolor_79_gene.gff3.gz
Sus scrofa	http://www.ncbi.nlm.nih.gov/assembly/GCF_000003025.5/	ftp://ftp.ensembl.org/pub/release-75/gtf/sus_scrofa
Zea mays	http://www.ncbi.nlm.nih.gov/assembly/GCA_000005005.4/	ftp://ftp.jgi-psf.org/pub/compgen/phytozome/v9.0/Zmays/annotation/Zmays_181_gene.gff3.gz
