# Supplementary material for: Natural Selection Constrains Neutral Diversity across A Wide Range of Species
Source: PLoS Biol. 2015 Apr 10;13(4):e1002112. doi: 10.1371/journal.pbio.1002112 (PMC4393120; doi:10.1371/journal.pbio.1002112)
Supplement: S9 Table — (XLS) [file pbio.1002112.s012.xls]

## Sheet: S9 Table
Species	Polymorphism Species	Abbreviation	height/length (m)	citation	Notes
Anopheles gambiae	Anopheles gambiae	agam	0.00292	1	wing length
Apis mellifera	Apis mellifera scutellata	amel	0.015	2
Arabidopsis thaliana	Arabidopsis thaliana	atha	0.135	2
Bombyx mori	Bombyx mandarina	bmor	0.04	2
Bos taurus	Bos taurus (D)	btau	1.5	3
Brachypodium distachyon	Brachypodium distachyon	bdis	0.15	2
Caenorhabditis briggsae	Caenorhabditis briggsae	cbri	0.00115	4	morphology almost identical to C. elegans
Caenorhabditis elegans	Caenorhabditis elegans	cele	0.00115	4
Canis lupus	Canis lupus	clup	1.06	2
Capsella rubella	Capsella rubella	crub	0.577	5
Citrullus lanatus	Citrullus lanatus lanatus	clan	3	5
Citrus clementina	Citrus reticulata (D)	ccle	5	2
Cucumis sativus	Cucumis sativus var. hardwickii	csat	2	6
Cynoglossus semilaevis	Cynoglossus semilaevis	csem	0.571	2
Danio rerio	Danio rerio	drer	0.025	7
Drosophila melanogaster	Drosophila melanogaster	dmel	0.00154	8	wing length
Drosophila pseudoobscura	Drosophila pseudoobscura	dpse	0.002	9	wing length
Equus caballus	Equus ferus przewalskii	ecab	1.36	3
Ficedula albicollis	Ficedula albicollis	falb	0.1275	2
Gallus gallus	Gallus gallus (D)	ggal	0.7	7
Gasterosteus aculeatus	Gasterosteus aculeatus	gacu	0.05	7
Glycine max	Glycine soja	gmax	0.9144	2
Gossypium raimondii	Gossypium raimondii	grai	1.5	2
Heliconius melpomene	Heliconius melpomene melpomene	hmel	0.02	10
Homo sapiens	Homo sapiens	hsap	1.65	3
Lepisosteus oculatus	Lepisosteus oculatus	locu	0.46	7
Macaca mulatta	Macaca mulatta	mmul	0.54	2
Medicago truncatula	Medicago truncatula	mtru	0.175	2
Meleagris gallopavo	Meleagris gallopavo (D)	mgal	1.125	7
Mus musculus	Mus musculus castaneus	mmus	0.22	2
Oryza sativa	Oryza rufipogon	osat	2	2	data for O. sativa
Oryzias latipes	Oryzias latipes	olat	0.021	11
Ovis aries	Ovis canadensis	oari	1.57	2
Papio anubis	Papio anubis	panu	1.05	2
Populus trichocarpa	Populus trichocarpa	ptri	30.48	2
Prunus persica	Prunus davidiana	pper	6.09	2	data for P. persica
Setaria italica	Setaria italica (D)	sita	1.52	2
Sorghum bicolor	Sorghum bicolor subsp. verticilliflorum	sbic	1.22	2
Sus scrofa	Sus scrofa	sscr	1.35	2
Zea mays	Zea mays ssp parviglumis	zmay	2.44	2

## Sheet: Citations
1. Lyimo EO, and Takken W (1993) Effects of adult body size on fecundity and the pre‐gravid rate of Anopheles gambiae females in Tanzania. Medical and Veterinary Entomology 7.4: 328-332.
2. Encyclopedia of Life. Available from http://www.eol.org. Accessed 12 October 2014.
3. A-Z animals. http://a-z-animals.com/. Accessed 12 October 2014.
4. Yook K, Harris TW, Bieri T, Cabunoc A, Chan J, et al. (2012) WormBase 2012: more genomes, more data, new website. Nucleic acids research 40(D1): D735-D741.
5. Neuffer B, Eschner S (1995) Life-history traits and ploidy levels in the genus Capsella (Brassicaceae). Canadian journal of botany 73.9: 1354-1365.
6. Brown D (1995) Encyclopaedia of Herbs and their Uses. Dorling Kindersley London. ISBN 0-7513-020-31.
7. Myers P, Espinosa R, Parr CS, Jones T, Hammond GS, et al. (2014) The Animal Diversity Web (online). Accessed at http://animaldiversity.org.
8. Imasheva AG, Bubli OA, and Lazebny OE (1994) Variation in wing length in Eurasian natural populations of Drosophila melanogaster. Heredity 72.5: 508-514.
9. Alexander S (1966) Morphological variation in natural and experimental populations of Drosophila pseudoobscura and Drosophila persimilis. Evolution: 49-71.
10. Srygley RB (1999) Locomotor mimicry in Heliconius butterflies: contrast analyses of flight morphology and kinematics. Philosophical Transactions of the Royal Society of London. Series B: Biological Sciences 354.1380: 203-214.
11. Dhillon RS, and Fox MG (2004) Growth-independent effects of temperature on age and size at maturity in Japanese medaka (Oryzias latipes). Journal Information 2004.1.
