# Supplementary material for: Natural Selection Constrains Neutral Diversity across A Wide Range of Species
Source: PLoS Biol. 2015 Apr 10;13(4):e1002112. doi: 10.1371/journal.pbio.1002112 (PMC4393120; doi:10.1371/journal.pbio.1002112)
Supplement: S10 Table — (TXT) [file pbio.1002112.s013.txt]

Agambiae	SRR190758
Agambiae	SRR190759
Agambiae	SRR190760
Agambiae	SRR190761
Agambiae	SRR190762
Agambiae	SRR190763
Agambiae	SRR190764
Agambiae	SRR190765
Agambiae	SRR190766
Agambiae	SRR190767
Agambiae	SRR190768
Agambiae	SRR190769
Agambiae	SRR190770
Agambiae	SRR190771
Agambiae	SRR190772
Agambiae	SRR190773
Agambiae	SRR190774
Agambiae	SRR190775
Agambiae	SRR190776
Agambiae	SRR190777
Agambiae	SRR190778
Agambiae	SRR190779
Agambiae	SRR190780
Agambiae	SRR190781
Agambiae	SRR190782
Agambiae	SRR190783
Agambiae	SRR190784
Agambiae	SRR190785
Agambiae	SRR190786
Agambiae	SRR190787
Agambiae	SRR190788
Agambiae	SRR190789
Agambiae	SRR190790
Agambiae	SRR190791
Agambiae	SRR190792
Agambiae	SRR190793
Agambiae	SRR190794
Agambiae	SRR190795
Agambiae	SRR190796
Agambiae	SRR190797
Agambiae	SRR190798
Agambiae	SRR190799
Agambiae	SRR190800
Agambiae	SRR190801
Agambiae	SRR190802
Agambiae	SRR192374
Agambiae	SRR192375
Agambiae	SRR192376
Agambiae	SRR192377
Agambiae	SRR192378
Agambiae	SRR192379
Agambiae	SRR192380
Agambiae	SRR192381
Agambiae	SRR192382
Agambiae	SRR192383
Agambiae	SRR192384
Agambiae	SRR192385
Agambiae	SRR192386
Agambiae	SRR192387
Agambiae	SRR192388
Agambiae	SRR192389
Agambiae	SRR192390
Agambiae	SRR192391
Agambiae	SRR192392
Agambiae	SRR192393
Agambiae	SRR192394
Agambiae	SRR192395
Agambiae	SRR192396
Agambiae	SRR192397
Agambiae	SRR192398
Agambiae	SRR192399
Agambiae	SRR192400
Agambiae	SRR192401
Agambiae	SRR192402
Agambiae	SRR192403
Agambiae	SRR192404
Agambiae	SRR192405
Agambiae	SRR192406
Agambiae	SRR192407
Agambiae	SRR192408
Agambiae	SRR192409
Agambiae	SRR192410
Agambiae	SRR192411
Agambiae	SRR192412
Agambiae	SRR192413
Agambiae	SRR192414
Agambiae	SRR192415
Agambiae	SRR192416
Agambiae	SRR192417
Agambiae	SRR192418
Agambiae	SRR192419
Agambiae	SRR192420
Agambiae	SRR192421
Agambiae	SRR192422
Agambiae	SRR192423
Agambiae	SRR192560
Agambiae	SRR192561
Agambiae	SRR192562
Agambiae	SRR192563
Agambiae	SRR192564
Agambiae	SRR192565
Agambiae	SRR192566
Agambiae	SRR192567
Agambiae	SRR192568
Agambiae	SRR192569
Agambiae	SRR192570
Agambiae	SRR192571
Agambiae	SRR192572
Agambiae	SRR192573
Agambiae	SRR192574
Agambiae	SRR192575
Agambiae	SRR192576
Agambiae	SRR192577
Agambiae	SRR192578
Agambiae	SRR192579
Agambiae	SRR192580
Agambiae	SRR192581
Agambiae	SRR192582
Agambiae	SRR192583
Agambiae	SRR192584
Agambiae	SRR192585
Agambiae	SRR192586
Agambiae	SRR192588
Agambiae	SRR192589
Agambiae	SRR192590
Agambiae	SRR192598
Agambiae	SRR192599
Agambiae	SRR192600
Agambiae	SRR192601
Agambiae	SRR192602
Agambiae	SRR192603
Agambiae	SRR192604
Agambiae	SRR192605
Agambiae	SRR192606
Agambiae	SRR192607
Agambiae	SRR192608
Agambiae	SRR192609
Agambiae	SRR192610
Agambiae	SRR192611
Agambiae	SRR192612
Agambiae	SRR192613
Agambiae	SRR192614
Agambiae	SRR192615
Agambiae	SRR192616
Agambiae	SRR192617
Agambiae	SRR192618
Agambiae	SRR192619
Agambiae	SRR192620
Agambiae	SRR192621
Agambiae	SRR192622
Agambiae	SRR192623
Agambiae	SRR192624
Agambiae	SRR192625
Agambiae	SRR192626
Agambiae	SRR192627
Agambiae	SRR192628
Agambiae	SRR192629
Agambiae	SRR192630
Agambiae	SRR192631
Agambiae	SRR192632
Agambiae	SRR192633
Agambiae	SRR192634
Agambiae	SRR192635
Agambiae	SRR192638
Agambiae	SRR192639
Agambiae	SRR192640
Agambiae	SRR192641
Agambiae	SRR192642
Agambiae	SRR192643
Agambiae	SRR192644
Agambiae	SRR192645
Agambiae	SRR192646
Agambiae	SRR192647
Agambiae	SRR192648
Agambiae	SRR192649
Agambiae	SRR192650
Agambiae	SRR192651
Agambiae	SRR192652
Agambiae	SRR192653
Agambiae	SRR192654
Agambiae	SRR192655
Agambiae	SRR192656
Agambiae	SRR192657
Agambiae	SRR192658
Agambiae	SRR192659
Agambiae	SRR192677
Agambiae	SRR192678
Agambiae	SRR192679
Agambiae	SRR192680
Agambiae	SRR192681
Agambiae	SRR192682
Agambiae	SRR192683
Agambiae	SRR192684
Agambiae	SRR192685
Agambiae	SRR192686
Agambiae	SRR192687
Agambiae	SRR192688
Agambiae	SRR192689
Agambiae	SRR192690
Agambiae	SRR192691
Agambiae	SRR192692
Agambiae	SRR192693
Agambiae	SRR192694
Agambiae	SRR192695
Agambiae	SRR192696
Agambiae	SRR192697
Agambiae	SRR192698
Agambiae	SRR192699
Agambiae	SRR192700
Agambiae	SRR192701
Agambiae	SRR192702
Agambiae	SRR192703
Agambiae	SRR192704
Agambiae	SRR192705
Agambiae	SRR192706
Agambiae	SRR192707
Agambiae	SRR192708
Agambiae	SRR192709
Agambiae	SRR192710
Agambiae	SRR192711
Agambiae	SRR192712
Agambiae	SRR192713
Agambiae	SRR192714
Agambiae	SRR192715
Agambiae	SRR192716
Agambiae	SRR192717
Agambiae	SRR192718
Agambiae	SRR192719
Agambiae	SRR192720
Agambiae	SRR192721
Agambiae	SRR192722
Agambiae	SRR192723
Agambiae	SRR192724
Agambiae	SRR192725
Agambiae	SRR192726
Agambiae	SRR192727
Agambiae	SRR192734
Agambiae	SRR192735
Agambiae	SRR192736
Agambiae	SRR192737
Agambiae	SRR192738
Agambiae	SRR192739
Agambiae	SRR192740
Agambiae	SRR192741
Agambiae	SRR192742
Agambiae	SRR192743
Agambiae	SRR192744
Agambiae	SRR192745
Agambiae	SRR192746
Agambiae	SRR192747
Agambiae	SRR192748
Agambiae	SRR192749
Agambiae	SRR192750
Agambiae	SRR192751
Agambiae	SRR192752
Agambiae	SRR192753
Agambiae	SRR192754
Agambiae	SRR192755
Agambiae	SRR192756
Agambiae	SRR192757
Agambiae	SRR192758
Agambiae	SRR192759
Agambiae	SRR192760
Agambiae	SRR192761
Agambiae	SRR192762
Agambiae	SRR192763
Agambiae	SRR192764
Agambiae	SRR192765
Agambiae	SRR192767
Agambiae	SRR192769
Agambiae	SRR192770
Agambiae	SRR192772
Agambiae	SRR192773
Agambiae	SRR192774
Agambiae	SRR192775
Agambiae	SRR192776
Agambiae	SRR192778
Agambiae	SRR192780
Agambiae	SRR192781
Agambiae	SRR192782
Agambiae	SRR192783
Agambiae	SRR192784
Agambiae	SRR192785
Agambiae	SRR192786
Agambiae	SRR192787
Agambiae	SRR192788
Agambiae	SRR192789
Agambiae	SRR192790
Agambiae	SRR192791
Agambiae	SRR192792
Agambiae	SRR192793
Agambiae	SRR192794
Agambiae	SRR192795
Agambiae	SRR192796
Agambiae	SRR192798
Agambiae	SRR192803
Agambiae	SRR192805
Agambiae	SRR192809
Agambiae	SRR192811
Agambiae	SRR192812
Agambiae	SRR192813
Agambiae	SRR192814
Agambiae	SRR192815
Agambiae	SRR192816
Agambiae	SRR192819
Agambiae	SRR192821
Agambiae	SRR192822
Agambiae	SRR192823
Agambiae	SRR192824
Agambiae	SRR192825
Agambiae	SRR192826
Agambiae	SRR192827
Agambiae	SRR192828
Agambiae	SRR192829
Agambiae	SRR192830
Agambiae	SRR192831
Agambiae	SRR192832
Agambiae	SRR192833
Agambiae	SRR192834
Agambiae	SRR192835
Agambiae	SRR192836
Agambiae	SRR192837
Agambiae	SRR192838
Agambiae	SRR192839
Agambiae	SRR192840
Agambiae	SRR192841
Agambiae	SRR192842
Agambiae	SRR192843
Agambiae	SRR192844
Agambiae	SRR192845
Agambiae	SRR192846
Agambiae	SRR192847
Agambiae	SRR192848
Agambiae	SRR192849
Agambiae	SRR192850
Agambiae	SRR192851
Agambiae	SRR192852
Agambiae	SRR192853
Agambiae	SRR192854
Agambiae	SRR192855
Agambiae	SRR192856
Agambiae	SRR192857
Agambiae	SRR192858
Agambiae	SRR192859
Agambiae	SRR192860
Agambiae	SRR192861
Agambiae	SRR192862
Agambiae	SRR192863
Agambiae	SRR192864
Agambiae	SRR192866
Agambiae	SRR192868
Agambiae	SRR192869
Agambiae	SRR192870
Agambiae	SRR192871
Agambiae	SRR192872
Agambiae	SRR192873
Agambiae	SRR192874
Agambiae	SRR192875
Agambiae	SRR192876
Agambiae	SRR196007
Agambiae	SRR196008
Agambiae	SRR196009
Agambiae	SRR196010
Agambiae	SRR196011
Agambiae	SRR196013
Agambiae	SRR196014
Agambiae	SRR196015
Agambiae	SRR196016
Agambiae	SRR196017
Agambiae	SRR196018
Agambiae	SRR196032
Agambiae	SRR196033
Agambiae	SRR196034
Agambiae	SRR196036
Agambiae	SRR196038
Agambiae	SRR196040
Agambiae	SRR196042
Agambiae	SRR196044
Agambiae	SRR196045
Agambiae	SRR196046
Agambiae	SRR196047
Agambiae	SRR196048
Agambiae	SRR196049
Agambiae	SRR196050
Agambiae	SRR196051
Agambiae	SRR196052
Agambiae	SRR196053
Agambiae	SRR196054
Agambiae	SRR196056
Agambiae	SRR196057
Agambiae	SRR196058
Agambiae	SRR196059
Agambiae	SRR196061
Agambiae	SRR196063
Agambiae	SRR196064
Agambiae	SRR196065
Agambiae	SRR196066
Agambiae	SRR196067
Agambiae	SRR196070
Agambiae	SRR196072
Agambiae	SRR196073
Agambiae	SRR196075
Agambiae	SRR196077
Agambiae	SRR196078
Agambiae	SRR196079
Agambiae	SRR196080
Agambiae	SRR196081
Agambiae	SRR196082
Agambiae	SRR196083
Agambiae	SRR196084
Agambiae	SRR196085
Agambiae	SRR196086
Agambiae	SRR196087
Agambiae	SRR196088
Agambiae	SRR196089
Agambiae	SRR196090
Agambiae	SRR196091
Agambiae	SRR196092
Agambiae	SRR196093
Agambiae	SRR196094
Agambiae	SRR196095
Agambiae	SRR196097
Agambiae	SRR196098
Agambiae	SRR196105
Agambiae	SRR196106
Agambiae	SRR196107
Agambiae	SRR196108
Agambiae	SRR196109
Agambiae	SRR196110
Agambiae	SRR196111
Agambiae	SRR196112
Agambiae	SRR196113
Agambiae	SRR196114
Agambiae	SRR196115
Agambiae	SRR196116
Agambiae	SRR196117
Agambiae	SRR196118
Agambiae	SRR196119
Agambiae	SRR196120
Agambiae	SRR196121
Agambiae	SRR196122
Agambiae	SRR196123
Agambiae	SRR196124
Agambiae	SRR196125
Agambiae	SRR196126
Agambiae	SRR196127
Agambiae	SRR196128
Agambiae	SRR196130
Agambiae	SRR196131
Agambiae	SRR196140
Agambiae	SRR196141
Agambiae	SRR196142
Agambiae	SRR196143
Agambiae	SRR196146
Agambiae	SRR196148
Agambiae	SRR196149
Agambiae	SRR196150
Agambiae	SRR196151
Agambiae	SRR196152
Agambiae	SRR196153
Agambiae	SRR196156
Agambiae	SRR196158
Agambiae	SRR196159
Agambiae	SRR196160
Agambiae	SRR196161
Agambiae	SRR196162
Agambiae	SRR196167
Agambiae	SRR196168
Agambiae	SRR196169
Agambiae	SRR196170
Agambiae	SRR196171
Agambiae	SRR196172
Agambiae	SRR196174
Agambiae	SRR196176
Agambiae	SRR196177
Agambiae	SRR196178
Agambiae	SRR196179
Agambiae	SRR196183
Agambiae	SRR196184
Agambiae	SRR196185
Agambiae	SRR196186
Agambiae	SRR196187
Agambiae	SRR196188
Agambiae	SRR196189
Agambiae	SRR196190
Agambiae	SRR196191
Agambiae	SRR196192
Agambiae	SRR196194
Agambiae	SRR196197
Agambiae	SRR196198
Agambiae	SRR196199
Agambiae	SRR196202
Agambiae	SRR196203
Agambiae	SRR196204
Agambiae	SRR196205
Agambiae	SRR197036
Amelifera	SRR957075
Amelifera	SRR957076
Amelifera	SRR957077
Amelifera	SRR957078
Amelifera	SRR957091
Amelifera	SRR957092
Amelifera	SRR957093
Amelifera	SRR957094
Amelifera	SRR957095
Amelifera	SRR957096
Amelifera	SRR957097
Athaliana	SRR519471
Athaliana	SRR519475
Athaliana	SRR519493
Athaliana	SRR519501
Athaliana	SRR519502
Athaliana	SRR519503
Athaliana	SRR519505
Athaliana	SRR519506
Athaliana	SRR519509
Athaliana	SRR519510
Athaliana	SRR519511
Athaliana	SRR519512
Athaliana	SRR519513
Athaliana	SRR519514
Athaliana	SRR519515
Athaliana	SRR519516
Athaliana	SRR519526
Athaliana	SRR519530
Athaliana	SRR519536
Athaliana	SRR519537
Athaliana	SRR519538
Athaliana	SRR519539
Athaliana	SRR519541
Athaliana	SRR519542
Athaliana	SRR519544
Athaliana	SRR519545
Athaliana	SRR519546
Athaliana	SRR519548
Athaliana	SRR519549
Athaliana	SRR519550
Athaliana	SRR519551
Athaliana	SRR519556
Athaliana	SRR519557
Athaliana	SRR519559
Athaliana	SRR519560
Athaliana	SRR519561
Athaliana	SRR519562
Athaliana	SRR519563
Athaliana	SRR519564
Athaliana	SRR519565
Athaliana	SRR519566
Athaliana	SRR519568
Athaliana	SRR519569
Athaliana	SRR519571
Athaliana	SRR519573
Athaliana	SRR519574
Athaliana	SRR519587
Athaliana	SRR519588
Athaliana	SRR519591
Athaliana	SRR519592
Athaliana	SRR519593
Athaliana	SRR519594
Athaliana	SRR519595
Athaliana	SRR519596
Athaliana	SRR519612
Athaliana	SRR519613
Athaliana	SRR519616
Athaliana	SRR519617
Athaliana	SRR519618
Athaliana	SRR519619
Athaliana	SRR519620
Athaliana	SRR519631
Athaliana	SRR519632
Athaliana	SRR519633
Athaliana	SRR519634
Athaliana	SRR519637
Athaliana	SRR519642
Athaliana	SRR519643
Athaliana	SRR519644
Athaliana	SRR519646
Athaliana	SRR519649
Athaliana	SRR519650
Athaliana	SRR519651
Athaliana	SRR519652
Athaliana	SRR519654
Athaliana	SRR519655
Athaliana	SRR519657
Athaliana	SRR519661
Athaliana	SRR519663
Athaliana	SRR519677
Athaliana	SRR519686
Athaliana	SRR519691
Athaliana	SRR519697
Athaliana	SRR519702
Athaliana	SRR519703
Athaliana	SRR519711
Athaliana	SRR519712
Athaliana	SRR519713
Athaliana	SRR519715
Athaliana	SRR519716
Bdistachyon	SRR547964
Bdistachyon	SRR553498
Bdistachyon	SRR554095
Bdistachyon	SRR554122
Bdistachyon	SRR554128
Bmori	SRR019979
Bmori	SRR019980
Bmori	SRR019981
Bmori	SRR019982
Bmori	SRR019983
Bmori	SRR019984
Bmori	SRR019985
Bmori	SRR019986
Bmori	SRR019987
Bmori	SRR019988
Bmori	SRR019989
Bmori	SRR019990
Bmori	SRR019991
Bmori	SRR019992
Bmori	SRR019993
Bmori	SRR019994
Bmori	SRR019995
Bmori	SRR019996
Bmori	SRR019997
Bmori	SRR019998
Bmori	SRR019999
Bmori	SRR020000
Bmori	SRR020001
Bmori	SRR020002
Bmori	SRR020003
Bmori	SRR020004
Bmori	SRR020005
Bmori	SRR020006
Bmori	SRR020007
Bmori	SRR020008
Bmori	SRR020009
Bmori	SRR020010
Bmori	SRR020011
Bmori	SRR020013
Bmori	SRR020014
Bmori	SRR020015
Bmori	SRR020019
Bmori	SRR020024
Bmori	SRR020025
Bmori	SRR020026
Bmori	SRR020027
Bmori	SRR020028
Bmori	SRR020029
Bmori	SRR020030
Bmori	SRR020031
Bmori	SRR020032
Bmori	SRR020033
Bmori	SRR020034
Bmori	SRR020035
Bmori	SRR020036
Bmori	SRR020037
Bmori	SRR020039
Bmori	SRR020040
Bmori	SRR020041
Bmori	SRR020042
Bmori	SRR020043
Bmori	SRR020044
Bmori	SRR020736
Bmori	SRR020749
Bmori	SRR020750
Bmori	SRR020751
Bmori	SRR020752
Bmori	SRR020753
Bmori	SRR020754
Bmori	SRR020755
Bmori	SRR020756
Bmori	SRR020757
Bmori	SRR020758
Bmori	SRR020759
Bmori	SRR020760
Bmori	SRR020761
Bmori	SRR020762
Bmori	SRR020763
Bmori	SRR020764
Bmori	SRR020765
Bmori	SRR020766
Bmori	SRR020767
Bmori	SRR020768
Bmori	SRR020770
Bmori	SRR020771
Bmori	SRR020772
Bmori	SRR020773
Bmori	SRR020774
Bmori	SRR020775
Bmori	SRR020776
Bmori	SRR020777
Bmori	SRR020778
Bmori	SRR020779
Bmori	SRR020780
Bmori	SRR020781
Bmori	SRR020802
Btaurus	DRR000426
Btaurus	DRR000427
Btaurus	DRR000428
Btaurus	DRR000429
Btaurus	DRR000430
Btaurus	DRR000431
Cbriggsae	SRR935005
Cbriggsae	SRR935387
Celegans	SRR003808
Celegans	SRR003809
Celegans	SRR934714
Clanatus	SRR494435
Clanatus	SRR494436
Clanatus	SRR494437
Clanatus	SRR494438
Clanatus	SRR494442
Clanatus	SRR494445
Clupus	ERR266359
Clupus	ERR266366
Clupus	ERR266371
Clupus	ERR266374
Clupus	ERR266400
Clupus	ERR266407
Crub	SRR797551
Crub	SRR797552
Crub	SRR797553
Crub	SRR797554
Crub	SRR797555
Crub	SRR797556
Crub	SRR797557
Crub	SRR797558
Crub	SRR797559
Crub	SRR797560
Crub	SRR797561
Crub	SRR797562
Crub	SRR797563
Crub	SRR797565
Crub	SRR797566
Crub	SRR797567
Crub	SRR797568
Crub	SRR797944
Crub	SRR797945
Crub	SRR797946
Csativus	SRR543203
Csativus	SRR543205
Csativus	SRR543206
Csativus	SRR543207
Csativus	SRR543208
Csativus	SRR543209
Csativus	SRR543210
Csativus	SRR543211
Csativus	SRR543212
Csativus	SRR543213
Csativus	SRR543214
Csativus	SRR543215
Csemilaevis	SRR351289
Csemilaevis	SRR351290
Csemilaevis	SRR351291
Csemilaevis	SRR351292
Csemilaevis	SRR351293
Csemilaevis	SRR351294
Csemilaevis	SRR351295
Csemilaevis	SRR351296
Csemilaevis	SRR351297
Csemilaevis	SRR351298
Csemilaevis	SRR351299
Csemilaevis	SRR351300
Csemilaevis	SRR351301
Csemilaevis	SRR351302
Csemilaevis	SRR351303
Csemilaevis	SRR351304
Csemilaevis	SRR351305
Csemilaevis	SRR351306
Csemilaevis	SRR351307
Csemilaevis	SRR351308
Csemilaevis	SRR351309
Csemilaevis	SRR351310
Csemilaevis	SRR351311
Csemilaevis	SRR351312
Csemilaevis	SRR351313
Csemilaevis	SRR351314
Csemilaevis	SRR351315
Csemilaevis	SRR351316
Csemilaevis	SRR351317
Csemilaevis	SRR351318
Csemilaevis	SRR351319
Csemilaevis	SRR351320
Csemilaevis	SRR351321
Creticulata	http://citrus.hzau.edu.cn/orange/download/resequcing/mandarin1.tar.bz2
Creticulata	http://citrus.hzau.edu.cn/orange/download/resequcing/mandarin2.tar.bz2
Creticulata	http://citrus.hzau.edu.cn/orange/download/resequcing/mandarin3.tar.bz2
Dmelanogaster	SRR094875
Dmelanogaster	SRR202074
Dmelanogaster	SRR202075
Dmelanogaster	SRR202076
Dmelanogaster	SRR202077
Dmelanogaster	SRR202078
Dmelanogaster	SRR202079
Dmelanogaster	SRR202080
Dmelanogaster	SRR202081
Dmelanogaster	SRR202082
Dmelanogaster	SRR202083
Dmelanogaster	SRR202085
Dmelanogaster	SRR202089
Dmelanogaster	SRR202093
Dmelanogaster	SRR202094
Dmelanogaster	SRR202095
Dmelanogaster	SRR202099
Dmelanogaster	SRR202100
Dmelanogaster	SRR202112
Dmelanogaster	SRR202123
Dmelanogaster	SRR202124
Dmelanogaster	SRR202125
Dmelanogaster	SRR202126
Dmelanogaster	SRR202127
Dmelanogaster	SRR202128
Dmelanogaster	SRR202129
Dmelanogaster	SRR203064
Dmelanogaster	SRR203067
Dmelanogaster	SRR203068
Dmelanogaster	SRR203069
Dmelanogaster	SRR203226
Dmelanogaster	SRR203227
Dmelanogaster	SRR203228
Dmelanogaster	SRR203229
Dmelanogaster	SRR203230
Dmelanogaster	SRR203231
Dmelanogaster	SRR203232
Dmelanogaster	SRR203233
Dmelanogaster	SRR203234
Dmelanogaster	SRR203235
Dmelanogaster	SRR203236
Dmelanogaster	SRR203237
Dmelanogaster	SRR203238
Dmelanogaster	SRR203319
Dmelanogaster	SRR203324
Dmelanogaster	SRR203327
Dmelanogaster	SRR203328
Dmelanogaster	SRR203329
Dmelanogaster	SRR203330
Dmelanogaster	SRR203331
Dmelanogaster	SRR203332
Dmelanogaster	SRR203334
Dmelanogaster	SRR203335
Dmelanogaster	SRR203336
Dmelanogaster	SRR203347
Dmelanogaster	SRR203348
Dmelanogaster	SRR203349
Dmelanogaster	SRR203350
Dmelanogaster	SRR203461
Dmelanogaster	SRR203462
Dmelanogaster	SRR203463
Dmelanogaster	SRR203464
Dmelanogaster	SRR203466
Dmelanogaster	SRR203467
Dmelanogaster	SRR203468
Dmelanogaster	SRR203469
Dmelanogaster	SRR203470
Dmelanogaster	SRR203471
Dmelanogaster	SRR203472
Dmelanogaster	SRR203473
Dmelanogaster	SRR203474
Dmelanogaster	SRR203475
Dmelanogaster	SRR203476
Dmelanogaster	SRR203496
Dmelanogaster	SRR203497
Dmelanogaster	SRR203498
Dmelanogaster	SRR203499
Dmelanogaster	SRR203500
Dmelanogaster	SRR203502
Dmelanogaster	SRR203503
Dmelanogaster	SRR203504
Dmelanogaster	SRR203505
Dmelanogaster	SRR203506
Dmelanogaster	SRR203507
Dmelanogaster	SRR203508
Dmelanogaster	SRR203509
Dmelanogaster	SRR203510
Dmelanogaster	SRR203645
Dmelanogaster	SRR204006
Dmelanogaster	SRR204007
Dmelanogaster	SRR204008
Dmelanogaster	SRR204009
Dmelanogaster	SRR204010
Dmelanogaster	SRR204011
Dmelanogaster	SRR204012
Dmelanogaster	SRR204013
Dmelanogaster	SRR204014
Dmelanogaster	SRR204016
Dmelanogaster	SRR204017
Dmelanogaster	SRR204018
Dmelanogaster	SRR204019
Dmelanogaster	SRR210782
Dmelanogaster	SRR210783
Dmelanogaster	SRR210784
Dmelanogaster	SRR210785
Dmelanogaster	SRR210786
Dmelanogaster	SRR210787
Dmelanogaster	SRR210788
Dmelanogaster	SRR210789
Dmelanogaster	SRR210790
Dmelanogaster	SRR210792
Dmelanogaster	SRR210794
Dmelanogaster	SRR248059
Dmelanogaster	SRR248060
Dmelanogaster	SRR248108
Dmelanogaster	SRR248122
Dmelanogaster	SRR248123
Dmelanogaster	SRR248124
Dmelanogaster	SRR248125
Dmelanogaster	SRR248128
Dmelanogaster	SRR248129
Dmelanogaster	SRR248130
Dmelanogaster	SRR248131
Dmelanogaster	SRR309275
Dmelanogaster	SRR309277
Dmelanogaster	SRR309278
Dmelanogaster	SRR309279
Dmelanogaster	SRR309280
Dmelanogaster	SRR309281
Dmelanogaster	SRR326790
Dmelanogaster	SRR326791
Dmelanogaster	SRR326792
Dmelanogaster	SRR326793
Dmelanogaster	SRR326794
Dmelanogaster	SRR326795
Dmelanogaster	SRR326796
Dmelanogaster	SRR326797
Dmelanogaster	SRR326798
Dmelanogaster	SRR326799
Dmelanogaster	SRR326800
Dmelanogaster	SRR326801
Dmelanogaster	SRR326802
Dmelanogaster	SRR326933
Dmelanogaster	SRR342392
Dmelanogaster	SRR342393
Dmelanogaster	SRR342394
Dmelanogaster	SRR342395
Dmelanogaster	SRR342396
Dmelanogaster	SRR342397
Dmelanogaster	SRR346919
Dmelanogaster	SRR346921
Dmelanogaster	SRR346922
Dmelanogaster	SRR346923
Dmelanogaster	SRR346924
Dmelanogaster	SRR346925
Dmelanogaster	SRR346926
Dmelanogaster	SRR346927
Dmelanogaster	SRR346928
Dmelanogaster	SRR346929
Dmelanogaster	SRR346930
Dmelanogaster	SRR346931
Dmelanogaster	SRR353757
Dmelanogaster	SRR353758
Dmelanogaster	SRR353759
Dmelanogaster	SRR353760
Dmelanogaster	SRR353999
Dmelanogaster	SRR354000
Dmelanogaster	SRR354001
Dmelanogaster	SRR354002
Dmelanogaster	SRR354003
Dmelanogaster	SRR354004
Dmelanogaster	SRR371534
Dmelanogaster	SRR654551
Dmelanogaster	SRR654553
Dmelanogaster	SRR654554
Dmelanogaster	SRR654556
Dmelanogaster	SRR654647
Dmelanogaster	SRR654649
Dmelanogaster	SRR654662
Dmelanogaster	SRR654664
Dmelanogaster	SRR654669
Dmelanogaster	SRR654674
Dmelanogaster	SRR654676
Dmelanogaster	SRR654677
Dmelanogaster	SRR654678
Dmelanogaster	SRR654679
Dpseudoobscura	SRR330100
Dpseudoobscura	SRR330102
Dpseudoobscura	SRR330103
Dpseudoobscura	SRR330104
Dpseudoobscura	SRR330105
Dpseudoobscura	SRR330106
Drerio	ERR012904
Drerio	ERR012905
Drerio	ERR012906
Drerio	ERR012907
Drerio	ERR012908
Drerio	ERR012909
Drerio	ERR012910
Drerio	ERR012911
Drerio	ERR012912
Drerio	ERR012913
Drerio	ERR012914
Drerio	ERR012915
Drerio	ERR012916
Drerio	ERR012917
Drerio	ERR012918
Drerio	ERR012919
Drerio	ERR012920
Drerio	ERR012921
Drerio	ERR012922
Drerio	ERR012923
Drerio	ERR012924
Drerio	ERR012925
Drerio	ERR012926
Drerio	ERR012927
Drerio	ERR012928
Drerio	ERR012929
Drerio	ERR012930
Drerio	ERR012931
Drerio	ERR012932
Drerio	ERR012933
Drerio	ERR012962
Drerio	ERR012963
Drerio	ERR012964
Drerio	ERR012965
Drerio	ERR012966
Drerio	ERR012967
Drerio	ERR012968
Drerio	ERR012969
Drerio	ERR012970
Drerio	ERR012971
Drerio	ERR012972
Drerio	ERR012973
Drerio	ERR012974
Drerio	ERR012975
Drerio	ERR012976
Drerio	ERR012977
Drerio	ERR012978
Drerio	ERR012979
Drerio	ERR012980
Drerio	ERR012981
Drerio	ERR012982
Drerio	ERR012983
Drerio	ERR012984
Drerio	ERR012985
Drerio	ERR012986
Drerio	ERR012987
Drerio	ERR012988
Drerio	ERR012989
Drerio	ERR012990
Drerio	ERR012991
Drerio	ERR012992
Drerio	ERR012993
Drerio	ERR012994
Drerio	ERR012996
Drerio	ERR012997
Ecaballus	SRR896620
Ecaballus	SRR896621
Ecaballus	SRR896622
Ecaballus	SRR896623
Ecaballus	SRR896640
Ecaballus	SRR896641
Ecaballus	SRR896644
Ecaballus	SRR896660
Ecaballus	SRR896661
Ecaballus	SRR899935
Ecaballus	SRR899939
Ecaballus	SRR899940
Ecaballus	SRR899957
Falbicolis	ERR117158
Falbicolis	ERR117159
Falbicolis	ERR117160
Falbicolis	ERR117161
Falbicolis	ERR117162
Falbicolis	ERR117163
Falbicolis	ERR117164
Falbicolis	ERR117165
Falbicolis	ERR117166
Falbicolis	ERR117167
Falbicolis	ERR117168
Falbicolis	ERR117169
Falbicolis	ERR117170
Falbicolis	ERR117171
Falbicolis	ERR117172
Falbicolis	ERR117173
Falbicolis	ERR117174
Falbicolis	ERR117175
Falbicolis	ERR117176
Falbicolis	ERR117177
Falbicolis	ERR117178
Falbicolis	ERR117179
Falbicolis	ERR117180
Falbicolis	ERR117181
Falbicolis	ERR117182
Falbicolis	ERR117183
Falbicolis	ERR117184
Falbicolis	ERR117185
Falbicolis	ERR117186
Falbicolis	ERR117187
Falbicolis	ERR117188
Falbicolis	ERR117189
Falbicolis	ERR117190
Falbicolis	ERR117191
Falbicolis	ERR117192
Falbicolis	ERR117193
Falbicolis	ERR117194
Falbicolis	ERR117195
Falbicolis	ERR117196
Falbicolis	ERR117197
Falbicolis	ERR117198
Falbicolis	ERR117199
Falbicolis	ERR117200
Falbicolis	ERR117201
Falbicolis	ERR117202
Falbicolis	ERR117203
Falbicolis	ERR117204
Falbicolis	ERR117205
Falbicolis	ERR117206
Falbicolis	ERR117207
Falbicolis	ERR117208
Falbicolis	ERR117209
Falbicolis	ERR117210
Falbicolis	ERR117211
Falbicolis	ERR117212
Falbicolis	ERR117213
Falbicolis	ERR117214
Falbicolis	ERR168690
Falbicolis	ERR168691
Falbicolis	ERR168692
Falbicolis	ERR168693
Falbicolis	ERR168694
Falbicolis	ERR168706
Falbicolis	ERR168707
Falbicolis	ERR168708
Falbicolis	ERR168709
Falbicolis	ERR168710
Falbicolis	ERR168726
Falbicolis	ERR168727
Falbicolis	ERR168728
Falbicolis	ERR168729
Falbicolis	ERR168730
Falbicolis	ERR168754
Falbicolis	ERR168755
Falbicolis	ERR168756
Falbicolis	ERR168757
Falbicolis	ERR168758
Falbicolis	ERR168764
Falbicolis	ERR168765
Falbicolis	ERR168766
Falbicolis	ERR168767
Falbicolis	ERR168778
Falbicolis	ERR168779
Falbicolis	ERR168780
Falbicolis	ERR168781
Falbicolis	ERR168782
Falbicolis	ERR168788
Falbicolis	ERR168802
Falbicolis	ERR168803
Falbicolis	ERR168804
Falbicolis	ERR168805
Falbicolis	ERR168806
Falbicolis	ERR168838
Falbicolis	ERR168842
Gaculeatus	SRR278639
Gaculeatus	SRR278644
Gaculeatus	SRR278645
Gaculeatus	SRR278647
Gaculeatus	SRR278648
Gaculeatus	SRR278649
Gaculeatus	SRR278651
Gaculeatus	SRR285226
Gaculeatus	SRR285232
Gaculeatus	SRR285234
Gaculeatus	SRR285236
Gaculeatus	SRR285237
Gaculeatus	SRR285239
Gaculeatus	SRR285242
Gaculeatus	SRR285244
Gaculeatus	SRR285245
Gaculeatus	SRR285247
Gaculeatus	SRR285248
Gaculeatus	SRR285249
Gaculeatus	SRR285250
Gaculeatus	SRR285252
Gaculeatus	SRR285253
Gaculeatus	SRR285254
Gaculeatus	SRR285255
Gaculeatus	SRR285257
Gaculeatus	SRR285259
Gaculeatus	SRR285261
Gaculeatus	SRR285263
Gaculeatus	SRR285264
Gaculeatus	SRR285266
Gaculeatus	SRR285267
Gaculeatus	SRR285268
Gaculeatus	SRR285271
Gaculeatus	SRR285274
Gaculeatus	SRR285276
Gaculeatus	SRR285278
Gaculeatus	SRR285279
Gaculeatus	SRR285282
Gaculeatus	SRR285283
Gaculeatus	SRR285284
Gaculeatus	SRR285286
Gaculeatus	SRR285287
Gaculeatus	SRR285288
Gaculeatus	SRR285290
Gaculeatus	SRR285291
Gaculeatus	SRR285292
Gaculeatus	SRR285293
Gaculeatus	SRR285294
Gaculeatus	SRR285295
Gaculeatus	SRR285296
Gaculeatus	SRR285297
Gaculeatus	SRR285302
Gaculeatus	SRR285304
Gaculeatus	SRR285305
Gaculeatus	SRR285306
Gaculeatus	SRR285308
Gaculeatus	SRR285310
Gaculeatus	SRR285311
Gaculeatus	SRR285313
Gaculeatus	SRR285316
Gaculeatus	SRR285321
Gaculeatus	SRR285322
Gaculeatus	SRR285323
Gaculeatus	SRR285324
Gaculeatus	SRR285325
Gaculeatus	SRR285327
Gaculeatus	SRR285328
Gaculeatus	SRR285329
Gaculeatus	SRR285331
Gaculeatus	SRR285333
Gaculeatus	SRR285335
Gaculeatus	SRR285336
Gaculeatus	SRR290537
Gaculeatus	SRR290538
Gaculeatus	SRR290539
Ggallus	SRR867742
Ggallus	SRR867743
Ggallus	SRR867744
Ggallus	SRR867746
Ggallus	SRR867747
Ggallus	SRR867748
Ggallus	SRR867749
Ggallus	SRR867750
Ggallus	SRR867767
Ggallus	SRR867768
Gmax	SRR064565
Gmax	SRR064566
Gmax	SRR064567
Gmax	SRR064568
Gmax	SRR064569
Gmax	SRR064570
Gmax	SRR064571
Gmax	SRR064574
Gmax	SRR064579
Gmax	SRR064581
Gmax	SRR064582
Gmax	SRR064583
Gmax	SRR064585
Gmax	SRR064586
Gmax	SRR064589
Gmax	SRR064590
Gmax	SRR064594
Gmax	SRR064595
Gmax	SRR064596
Gmax	SRR064597
Gmax	SRR064601
Gmax	SRR064602
Gmax	SRR064603
Gmax	SRR064604
Gmax	SRR064609
Gmax	SRR064610
Gmax	SRR064613
Gmax	SRR064617
Gmax	SRR064619
Gmax	SRR064621
Gmax	SRR064623
Gmax	SRR064627
Gmax	SRR064629
Gmax	SRR064630
Gmax	SRR064631
Gmax	SRR064632
Gmax	SRR064633
Gmax	SRR064634
Gmax	SRR064635
Gmax	SRR064636
Gmax	SRR064637
Gmax	SRR064638
Gmax	SRR064639
Graimondii	SRR847961
Graimondii	SRR847974
Graimondii	SRR847981
Hmelpomene	ERR260281
Hmelpomene	ERR260282
Hmelpomene	ERR260283
Hmelpomene	ERR260284
Hsapiens	ERR034530
Hsapiens	ERR034532
Hsapiens	ERR034533
Hsapiens	ERR034534
Hsapiens	ERR034535
Hsapiens	ERR034536
Hsapiens	ERR034537
Hsapiens	ERR034551
Hsapiens	ERR034552
Hsapiens	ERR034553
Hsapiens	ERR034554
Hsapiens	ERR034555
Hsapiens	ERR034556
Hsapiens	ERR034557
Hsapiens	ERR034558
Hsapiens	ERR034559
Hsapiens	ERR034560
Hsapiens	ERR034561
Hsapiens	ERR250936
Hsapiens	ERR250938
Hsapiens	ERR250940
Hsapiens	ERR250942
Hsapiens	ERR250944
Hsapiens	ERR250946
Hsapiens	ERR250948
Hsapiens	ERR250950
Hsapiens	SRR070472
Hsapiens	SRR070478
Hsapiens	SRR070491
Hsapiens	SRR070494
Hsapiens	SRR070660
Hsapiens	SRR071135
Hsapiens	SRR071163
Hsapiens	SRR071173
Hsapiens	SRR071186
Hsapiens	SRR077383
Hsapiens	SRR077392
Hsapiens	SRR077432
Hsapiens	SRR077433
Hsapiens	SRR077439
Hsapiens	SRR077445
Hsapiens	SRR077453
Hsapiens	SRR077461
Hsapiens	SRR077467
Hsapiens	SRR077471
Hsapiens	SRR077482
Hsapiens	SRR077489
Hsapiens	SRR077492
Hsapiens	SRR077754
Hsapiens	SRR077857
Hsapiens	SRR077863
Hsapiens	SRR078845
Hsapiens	SRR081226
Hsapiens	SRR081240
Hsapiens	SRR081254
Hsapiens	SRR084880
Hsapiens	SRR098511
Hsapiens	SRR098515
Hsapiens	SRR098520
Hsapiens	SRR098533
Hsapiens	SRR100011
Hsapiens	SRR100012
Hsapiens	SRR100013
Hsapiens	SRR100014
Hsapiens	SRR100015
Hsapiens	SRR100016
Hsapiens	SRR100017
Hsapiens	SRR100018
Hsapiens	SRR100019
Hsapiens	SRR100020
Hsapiens	SRR100021
Hsapiens	SRR100022
Hsapiens	SRR100023
Hsapiens	SRR100024
Hsapiens	SRR100025
Hsapiens	SRR100026
Hsapiens	SRR100027
Hsapiens	SRR100028
Hsapiens	SRR100029
Hsapiens	SRR100031
Hsapiens	SRR100032
Hsapiens	SRR100033
Hsapiens	SRR100034
Hsapiens	SRR107025
Hsapiens	SRR107026
Hsapiens	SRR111960
Hsapiens	SRR111961
Hsapiens	SRR111962
Hsapiens	SRR111963
Hsapiens	SRR701484
Hsapiens	SRR707202
Hsapiens	SRR708380
Hsapiens	SRR708381
Hsapiens	SRR708383
Hsapiens	SRR716637
Hsapiens	SRR716648
Hsapiens	SRR748214
Hsapiens	SRR748279
Hsapiens	SRR748548
Hsapiens	SRR748552
Hsapiens	SRR748770
Hsapiens	SRR748771
Hsapiens	SRR764722
Hsapiens	SRR764745
Hsapiens	SRR766012
Hsapiens	SRR766048
Hsapiens	SRR766050
Hsapiens	SRR792091
Hsapiens	SRR792097
Loculatus	SRR331103
Loculatus	SRR331104
Loculatus	SRR331105
Loculatus	SRR331106
Loculatus	SRR331107
Loculatus	SRR331108
Loculatus	SRR331110
Loculatus	SRR331112
Loculatus	SRR331113
Loculatus	SRR331115
Loculatus	SRR331116
Loculatus	SRR353367
Loculatus	SRR353368
Mgallopavo	SRR453262
Mgallopavo	SRR453263
Mgallopavo	SRR453264
Mgallopavo	SRR453267
Mgallopavo	SRR453268
Mgallopavo	SRR453269
Mgallopavo	SRR453270
Mgallopavo	SRR453272
Mgallopavo	SRR453273
Mgallopavo	SRR453274
Mgallopavo	SRR453275
Mgallopavo	SRR453276
Mgallopavo	SRR453277
Mgallopavo	SRR453278
Mgallopavo	SRR453408
Mgallopavo	SRR453409
Mgallopavo	SRR453548
Mgallopavo	SRR453549
Mgallopavo	SRR453550
Mgallopavo	SRR453551
Mgallopavo	SRR453552
Mgallopavo	SRR453553
Mgallopavo	SRR453554
Mgallopavo	SRR453555
Mgallopavo	SRR453556
Mgallopavo	SRR453557
Mgallopavo	SRR453558
Mgallopavo	SRR453559
Mgallopavo	SRR453560
Mgallopavo	SRR453561
Mgallopavo	SRR453562
Mmulatta	SRR066046
Mmulatta	SRR066047
Mmulatta	SRR066048
Mmulatta	SRR066049
Mmulatta	SRR066050
Mmulatta	SRR066051
Mmulatta	SRR066052
Mmulatta	SRR066053
Mmulatta	SRR066054
Mmulatta	SRR066055
Mmulatta	SRR066056
Mmulatta	SRR066057
Mmulatta	SRR066058
Mmulatta	SRR066059
Mmulatta	SRR066060
Mmulatta	SRR066061
Mmulatta	SRR066062
Mmulatta	SRR066063
Mmulatta	SRR066064
Mmulatta	SRR066065
Mmulatta	SRR066287
Mmulatta	SRR066288
Mmulatta	SRR066289
Mmulatta	SRR066290
Mmulatta	SRR066291
Mmulatta	SRR066292
Mmulatta	SRR066293
Mmulatta	SRR066294
Mmulatta	SRR066295
Mmulatta	SRR066296
Mmulatta	SRR066297
Mmulatta	SRR066298
Mmulatta	SRR066299
Mmulatta	SRR066300
Mmusculus	ERR019141
Mmusculus	ERR019142
Mmusculus	ERR019143
Mmusculus	ERR019144
Mmusculus	ERR019145
Mmusculus	ERR019146
Mmusculus	ERR019147
Mmusculus	ERR019148
Mmusculus	ERR019149
Mmusculus	ERR019150
Mmusculus	ERR019151
Mmusculus	ERR019152
Mmusculus	ERR019153
Mmusculus	ERR019154
Mmusculus	ERR019155
Mmusculus	ERR019156
Mmusculus	ERR019157
Mmusculus	ERR019158
Mmusculus	ERR019159
Mmusculus	ERR019166
Mmusculus	ERR019167
Mmusculus	ERR019168
Mmusculus	ERR019169
Mmusculus	ERR019170
Mmusculus	ERR019171
Mmusculus	ERR019172
Mmusculus	ERR019173
Mmusculus	ERR019174
Mmusculus	ERR019175
Mmusculus	ERR019176
Mmusculus	ERR019177
Mmusculus	ERR019178
Mmusculus	ERR019179
Mmusculus	ERR019180
Mmusculus	ERR019181
Mmusculus	ERR019182
Mmusculus	ERR019183
Mmusculus	ERR019184
Mmusculus	ERR019185
Mmusculus	ERR019186
Mmusculus	ERR019187
Mmusculus	ERR019188
Mmusculus	ERR019189
Mmusculus	ERR019190
Mmusculus	ERR019191
Mmusculus	ERR019192
Mmusculus	ERR019193
Mmusculus	ERR019194
Mmusculus	ERR019195
Mmusculus	ERR019196
Mmusculus	ERR019197
Mmusculus	ERR019198
Mmusculus	ERR019199
Mmusculus	ERR019200
Mmusculus	ERR019201
Mmusculus	ERR019202
Mmusculus	ERR019203
Mmusculus	ERR019204
Mmusculus	ERR019205
Mmusculus	ERR019206
Mmusculus	ERR019207
Mmusculus	ERR019208
Mmusculus	ERR019209
Mmusculus	ERR019210
Mmusculus	ERR019211
Mmusculus	ERR019212
Mmusculus	ERR019213
Mmusculus	ERR019214
Mmusculus	ERR019215
Mmusculus	ERR019216
Mmusculus	ERR019218
Mmusculus	ERR019219
Mmusculus	ERR019220
Mmusculus	ERR019221
Mmusculus	ERR019222
Mmusculus	ERR019223
Mmusculus	ERR019224
Mmusculus	ERR019225
Mmusculus	ERR019226
Mmusculus	ERR019227
Mmusculus	ERR019228
Mmusculus	ERR019229
Mmusculus	ERR019230
Mmusculus	ERR019231
Mmusculus	ERR019232
Mmusculus	ERR019233
Mmusculus	ERR019234
Mmusculus	ERR019235
Mmusculus	ERR019236
Mmusculus	ERR019237
Mmusculus	ERR019238
Mmusculus	ERR019239
Mmusculus	ERR019240
Mmusculus	ERR019241
Mmusculus	ERR019242
Mmusculus	ERR019243
Mmusculus	ERR019244
Mmusculus	ERR019245
Mmusculus	ERR019246
Mmusculus	ERR019247
Mmusculus	ERR019248
Mmusculus	ERR019249
Mmusculus	ERR019250
Mmusculus	ERR019251
Mmusculus	ERR019252
Mmusculus	ERR019253
Mmusculus	ERR019254
Mmusculus	ERR019255
Mmusculus	ERR019256
Mmusculus	ERR019257
Mmusculus	ERR019258
Mmusculus	ERR019259
Mmusculus	ERR019260
Mmusculus	ERR019261
Mmusculus	ERR019262
Mmusculus	ERR019263
Mmusculus	ERR019264
Mmusculus	ERR019265
Mmusculus	ERR019268
Mmusculus	ERR019269
Mmusculus	ERR019270
Mmusculus	ERR019271
Mmusculus	ERR029417
Mmusculus	ERR029418
Mmusculus	ERR029419
Mmusculus	ERR034098
Mmusculus	ERR034099
Mmusculus	ERR034100
Mmusculus	ERR034101
Mmusculus	ERR034102
Mmusculus	ERR034103
Mmusculus	ERR034105
Mmusculus	ERR034106
Mmusculus	ERR034107
Mmusculus	ERR034296
Mmusculus	ERR034300
Mmusculus	ERR034301
Mmusculus	ERR034302
Mmusculus	ERR034303
Mmusculus	ERR034307
Mtruncatula	SRR1034247
Mtruncatula	SRR1034248
Mtruncatula	SRR1034249
Mtruncatula	SRR1034250
Mtruncatula	SRR1034251
Mtruncatula	SRR1034252
Mtruncatula	SRR1034253
Mtruncatula	SRR1034256
Mtruncatula	SRR1034257
Mtruncatula	SRR1034258
Ocanadensis	SRR501858
Ocanadensis	SRR501895
Ocanadensis	SRR501898
Olatipes	ERR110345
Olatipes	ERR110346
Olatipes	ERR110348
Olatipes	ERR110349
Olatipes	ERR110351
Olatipes	ERR110352
Olatipes	ERR110354
Olatipes	ERR110355
Olatipes	ERR110357
Olatipes	ERR110358
Olatipes	ERR110360
Olatipes	ERR110361
Olatipes	ERR110363
Olatipes	ERR110364
Olatipes	ERR110366
Olatipes	ERR110367
Orufipogon	ERS085711
Orufipogon	ERS085713
Orufipogon	ERS085716
Orufipogon	ERS085719
Orufipogon	ERS085720
Orufipogon	ERS085721
Orufipogon	ERS085787
Orufipogon	ERS085793
Orufipogon	ERS085794
Orufipogon	ERS085796
Orufipogon	ERS085804
Orufipogon	ERS085806
Orufipogon	ERS085821
Orufipogon	ERS085822
Orufipogon	ERS085831
Orufipogon	ERS085832
Orufipogon	ERS085864
Orufipogon	ERS085867
Orufipogon	ERS085868
Orufipogon	ERS085869
Orufipogon	ERS085888
Orufipogon	ERS085900
Orufipogon	ERS085901
Orufipogon	ERS085904
Orufipogon	ERS085906
Orufipogon	ERS085911
Orufipogon	ERS085914
Orufipogon	ERS085918
Orufipogon	ERS085919
Orufipogon	ERS085921
Orufipogon	ERS085984
Orufipogon	ERS085987
Orufipogon	ERS085988
Orufipogon	ERS085989
Orufipogon	ERS085991
Orufipogon	ERS085993
Orufipogon	ERS085994
Orufipogon	ERS085999
Orufipogon	ERS086000
Orufipogon	ERS086001
Orufipogon	ERS086002
Orufipogon	ERS086003
Orufipogon	ERS086004
Orufipogon	ERS086005
Orufipogon	ERS086006
Orufipogon	ERS086007
Orufipogon	ERS086008
Orufipogon	ERS086012
Orufipogon	ERS086014
Panubis	SRR927653
Panubis	SRR927654
Panubis	SRR927655
Panubis	SRR927656
Panubis	SRR927657
Panubis	SRR927658
Panubis	SRR927659
Pdavidiana	SRR502982
Pmume	SRR531297
Pmume	SRR531298
Pmume	SRR531299
Pmume	SRR654705
Ptrichocarpa	SRR072980
Ptrichocarpa	SRR072990
Ptrichocarpa	SRR073110
Ptrichocarpa	SRR073111
Ptrichocarpa	SRR073112
Ptrichocarpa	SRR073113
Ptrichocarpa	SRR073114
Ptrichocarpa	SRR073115
Ptrichocarpa	SRR073116
Ptrichocarpa	SRR073117
Ptrichocarpa	SRR073118
Ptrichocarpa	SRR073119
Ptrichocarpa	SRR073120
Ptrichocarpa	SRR073121
Ptrichocarpa	SRR073122
Ptrichocarpa	SRR073123
Ptrichocarpa	SRR073124
Ptrichocarpa	SRR073153
Ptrichocarpa	SRR073154
Ptrichocarpa	SRR073155
Ptrichocarpa	SRR073156
Ptrichocarpa	SRR073157
Ptrichocarpa	SRR073158
Ptrichocarpa	SRR073159
Ptrichocarpa	SRR073160
Ptrichocarpa	SRR073161
Ptrichocarpa	SRR073162
Ptrichocarpa	SRR073163
Ptrichocarpa	SRR073164
Ptrichocarpa	SRR073165
Ptrichocarpa	SRR073166
Ptrichocarpa	SRR073167
Ptrichocarpa	SRR073168
Ptrichocarpa	SRR073169
Ptrichocarpa	SRR073170
Ptrichocarpa	SRR073171
Ptrichocarpa	SRR073172
Ptrichocarpa	SRR073173
Ptrichocarpa	SRR073174
Ptrichocarpa	SRR073175
Ptrichocarpa	SRR073176
Ptrichocarpa	SRR073177
Ptrichocarpa	SRR073178
Ptrichocarpa	SRR073179
Ptrichocarpa	SRR073180
Ptrichocarpa	SRR073181
Ptrichocarpa	SRR073182
Ptrichocarpa	SRR073183
Ptrichocarpa	SRR073184
Ptrichocarpa	SRR073185
Ptrichocarpa	SRR073186
Ptrichocarpa	SRR073187
Ptrichocarpa	SRR073188
Ptrichocarpa	SRR073189
Ptrichocarpa	SRR073190
Ptrichocarpa	SRR073192
Ptrichocarpa	SRR073193
Ptrichocarpa	SRR073194
Ptrichocarpa	SRR073195
Ptrichocarpa	SRR073196
Ptrichocarpa	SRR073197
Ptrichocarpa	SRR073198
Ptrichocarpa	SRR073199
Ptrichocarpa	SRR073200
Ptrichocarpa	SRR073201
Ptrichocarpa	SRR073202
Ptrichocarpa	SRR073203
Ptrichocarpa	SRR073204
Ptrichocarpa	SRR073205
Ptrichocarpa	SRR073206
Ptrichocarpa	SRR073207
Ptrichocarpa	SRR073208
Ptrichocarpa	SRR073209
Ptrichocarpa	SRR073210
Ptrichocarpa	SRR073211
Ptrichocarpa	SRR073212
Ptrichocarpa	SRR073213
Ptrichocarpa	SRR073214
Ptrichocarpa	SRR073215
Ptrichocarpa	SRR073216
Ptrichocarpa	SRR073217
Ptrichocarpa	SRR073218
Ptrichocarpa	SRR073219
Sbicolor	SRR998978
Sbicolor	SRR998981
Sbicolor	SRR999023
Sbicolor	SRR999026
Sitalica	ERR214764
Sitalica	ERR214765
Sitalica	ERR214766
Sitalica	ERR214767
Sitalica	ERR214768
Sitalica	ERR214769
Sitalica	ERR214770
Sitalica	ERR214771
Sitalica	ERR214772
Sitalica	ERR214773
Sitalica	ERR214774
Sitalica	ERR214775
Sitalica	ERR214776
Sitalica	ERR214777
Sitalica	ERR214778
Sitalica	ERR214779
Sitalica	ERR214781
Sitalica	ERR214782
Sitalica	ERR214783
Sitalica	ERR214784
Sitalica	ERR214785
Sitalica	ERR214786
Sitalica	ERR214787
Sitalica	ERR214789
Sitalica	ERR214790
Sitalica	ERR214791
Sitalica	ERR214792
Sitalica	ERR214793
Sitalica	ERR214794
Sitalica	ERR214795
Sitalica	ERR214796
Sitalica	ERR214797
Sitalica	ERR214798
Sitalica	ERR214799
Sitalica	ERR214800
Sitalica	ERR214801
Sitalica	ERR214802
Sitalica	ERR214803
Sitalica	ERR214804
Sitalica	ERR214805
Sitalica	ERR214806
Sitalica	ERR214807
Sitalica	ERR214808
Sitalica	ERR214809
Sitalica	ERR214810
Sitalica	ERR214811
Sitalica	ERR214812
Sitalica	ERR214813
Sitalica	ERR214814
Sitalica	ERR214815
Sitalica	ERR214816
Sitalica	ERR214817
Sitalica	ERR214818
Sitalica	ERR214819
Sitalica	ERR214820
Sitalica	ERR214821
Sitalica	ERR214822
Sitalica	ERR214823
Sitalica	ERR214824
Sitalica	ERR214825
Sitalica	ERR214826
Sitalica	ERR214827
Sitalica	ERR214828
Sitalica	ERR214829
Sitalica	ERR214830
Sitalica	ERR214831
Sitalica	ERR214832
Sitalica	ERR214833
Sitalica	ERR214834
Sitalica	ERR214835
Sitalica	ERR214836
Sitalica	ERR214838
Sitalica	ERR214839
Sitalica	ERR214840
Sitalica	ERR214841
Sitalica	ERR214851
Sitalica	ERR214852
Sitalica	ERR214853
Sitalica	ERR214855
Sitalica	ERR214856
Sitalica	ERR214857
Sitalica	ERR214858
Sitalica	ERR214859
Sitalica	ERR214860
Sitalica	ERR214861
Sitalica	ERR214862
Sitalica	ERR214863
Sitalica	ERR214864
Sitalica	ERR214865
Sitalica	ERR214866
Sitalica	ERR214867
Sitalica	ERR214868
Sitalica	ERR214869
Sitalica	ERR214870
Sitalica	ERR214871
Sitalica	ERR214872
Sitalica	ERR214874
Sitalica	ERR214875
Sitalica	ERR214876
Sitalica	ERR214877
Sitalica	ERR214878
Sitalica	ERR214879
Sitalica	ERR214880
Sitalica	ERR214881
Sitalica	ERR214882
Sitalica	ERR214884
Sitalica	ERR214885
Sitalica	ERR214886
Sitalica	ERR214887
Sitalica	ERR214888
Sitalica	ERR214889
Sitalica	ERR214890
Sitalica	ERR214891
Sitalica	ERR214892
Sitalica	ERR214893
Sitalica	ERR214898
Sitalica	ERR214899
Sitalica	ERR214900
Sitalica	ERR214901
Sitalica	ERR214902
Sitalica	ERR214903
Sitalica	ERR214904
Sitalica	ERR214905
Sitalica	ERR214906
Sitalica	ERR214907
Sitalica	ERR214908
Sitalica	ERR214909
Sitalica	ERR214910
Sitalica	ERR214911
Sitalica	ERR214912
Sitalica	ERR214913
Sitalica	ERR214914
Sitalica	ERR214915
Sitalica	ERR214916
Sitalica	ERR214917
Sitalica	ERR214918
Sitalica	ERR214919
Sitalica	ERR214920
Sitalica	ERR214921
Sitalica	ERR214922
Sitalica	ERR214923
Sitalica	ERR214925
Sitalica	ERR214926
Sitalica	ERR214927
Sitalica	ERR214928
Sitalica	ERR214929
Sitalica	ERR214930
Sitalica	ERR214931
Sitalica	ERR214932
Sitalica	ERR214933
Sitalica	ERR214938
Sitalica	ERR214939
Sitalica	ERR214940
Sitalica	ERR214941
Sitalica	ERR214942
Sitalica	ERR214943
Sitalica	ERR214944
Sitalica	ERR214945
Sitalica	ERR214946
Sitalica	ERR214947
Sitalica	ERR214948
Sitalica	ERR214949
Sitalica	ERR214950
Sitalica	ERR214951
Sitalica	ERR214952
Sitalica	ERR214953
Sitalica	ERR214954
Sitalica	ERR214955
Sitalica	ERR214956
Sitalica	ERR214957
Sitalica	ERR214958
Sitalica	ERR214959
Sitalica	ERR214960
Sitalica	ERR214968
Sitalica	ERR214969
Sitalica	ERR214978
Sitalica	ERR214979
Sitalica	ERR214980
Sitalica	ERR214981
Sitalica	ERR214982
Sitalica	ERR214983
Sitalica	ERR214984
Sitalica	ERR214985
Sitalica	ERR214986
Sitalica	ERR214987
Sitalica	ERR214988
Sitalica	ERR214991
Sitalica	ERR214992
Sitalica	ERR214993
Sitalica	ERR214994
Sitalica	ERR214995
Sitalica	ERR214996
Sitalica	ERR214997
Sitalica	ERR214998
Sitalica	ERR214999
Sitalica	ERR215000
Sitalica	ERR215001
Sitalica	ERR215002
Sitalica	ERR215003
Sitalica	ERR215005
Sitalica	ERR215006
Sitalica	ERR215007
Sitalica	ERR215008
Sitalica	ERR215009
Sitalica	ERR215010
Sitalica	ERR215011
Sitalica	ERR215012
Sitalica	ERR215013
Sitalica	ERR215014
Sitalica	ERR215015
Sitalica	ERR215016
Sitalica	ERR215017
Sitalica	ERR215018
[truncated: 343 more rows]
