# Supplementary material for: Natural Selection Constrains Neutral Diversity across A Wide Range of Species
Source: PLoS Biol. 2015 Apr 10;13(4):e1002112. doi: 10.1371/journal.pbio.1002112 (PMC4393120; doi:10.1371/journal.pbio.1002112)
Supplement: S11 Table — (XLS) [file pbio.1002112.s014.xls]

## Sheet: S11 Table
Species	Polymorphism Species	Total 4D	Total 4D Retained	Total SNPs	Total SNPS filtered	Depth Filter	Strand Filter	Read Position Filter	Mapping Quality Filter	Base Quality Filter		Prop 4D retained	Prop SNP retained	SNPs per bp total	SNPs per bp retained
Anopheles gambiae	Anopheles gambiae	3087358	1789736	541062	42085	1075565	4055	13195	34480	16221		0.579698	0.922218	0.175251	0.278799
Apis mellifera	Apis mellifera scutellata	2144553	2083920	81089	9175	51633	96	555	7830	1517		0.971727	0.886853	0.0378116	0.034509
Arabidopsis thaliana	Arabidopsis thaliana	4863912	4700304	178927	91299	75607	10314	14177	48752	52504		0.966363	0.489742	0.0367866	0.018643
Bombyx mori	Bombyx mandarina	2368189	1748253	227723	1256	618885	84	156	993	109		0.738224	0.994485	0.0961591	0.129539
Bos taurus	Bos taurus	5291671	4847684	6259	161	443826	11	4	148	9		0.916097	0.974277	0.0011828	0.00125792
Brachypodium distachyon	Brachypodium distachyon	5694154	5541244	57451	15978	138815	1017	1498	10306	5801		0.973146	0.721885	0.0100895	0.00748442
Caenorhabditis briggsae	Caenorhabditis briggsae	3020732	2598998	4753	12	499805	0	0	12	0		0.860387	0.997475	0.00157346	0.00182416
Caenorhabditis elegans	Caenorhabditis elegans	3655987	3386496	8214	858	268634	0	0	576	321		0.926288	0.895544	0.00224673	0.00217216
Canis lupus	Canis lupus	4963711	1985828	19502	1870	2976149	521	477	517	995		0.400069	0.904112	0.00392892	0.00887892
Capsella rubella	Capsella rubella	4812144	2563314	61201	12026	2237995	1033	1757	1865	9352		0.532676	0.8035	0.012718	0.0191841
Citrullus lanatus	Citrullus lanatus lanatus	3759061	3641839	26621	721	116501	207	60	431	118		0.968816	0.972916	0.00708182	0.00711179
Citrus clementina	Citrus reticulata	4403038	3956327	166091	24603	423411	1651	927	20970	3564		0.898545	0.85187	0.0377219	0.0357625
Cucumis sativus	Cucumis sativus var. hardwickii	3784789	3683148	304450	15759	86130	1746	488	13619	1075		0.973145	0.948238	0.0804404	0.0783816
Cynoglossus semilaevis	Cynoglossus semilaevis	5886148	5237108	70822	6284	149103	1634	1402	2625	3023		0.889734	0.911271	0.012032	0.0123232
Danio rerio	Danio rerio	6182056	5644672	57076	2808	534826	144	74	1926	743		0.913074	0.950802	0.00923253	0.00961402
Drosophila melanogaster	Drosophila melanogaster	3468282	3309385	325507	95635	64066	5282	11392	47384	55347		0.954186	0.706197	0.0938525	0.0694606
Drosophila pseudoobscura	Drosophila pseudoobscura	1538307	1459645	35233	19958	58706	26	1200	18627	8801		0.948865	0.433542	0.0229038	0.0104649
Equus caballus	Equus ferus przewalskii	4932884	4158212	18363	861	773811	2	81	781	23		0.842958	0.953112	0.00372257	0.00420902
Ficedula albicollis	Ficedula albicollis	3769717	3455349	62884	9128	305781	1805	2346	5718	3245		0.916607	0.854844	0.0166814	0.0155573
Gallus gallus	Gallus gallus	3938881	3313790	46758	7071	620475	378	333	2657	4204		0.841302	0.848775	0.0118709	0.0119763
Gasterosteus aculeatus	Gasterosteus aculeatus	4573365	898231	68191	377	3568427	4	29	344	7		0.196405	0.994471	0.0149105	0.0754973
Glycine max	Glycine soja	9259645	9010791	99802	13277	235633	2788	282	10565	1248		0.973125	0.866967	0.0107782	0.00960238
Gossypium raimondii	Gossypium raimondii	6479825	6391253	2694	1175	87399	361	222	1062	189		0.986331	0.563846	0.000415752	0.000237669
Heliconius melpomene	Heliconius melpomene melpomene	2102663	1716436	118347	6650	326849	307	559	5583	902		0.816315	0.943809	0.0562843	0.065075
Lepisosteus oculatus	Lepisosteus oculatus	4641173	4543647	31301	2387	95028	182	179	2082	105		0.978987	0.92374	0.0067442	0.00636361
Macaca mulatta	Macaca mulatta	4763582	4244993	23255	56	518533	3	2	53	4		0.891135	0.997592	0.00488183	0.00546503
Medicago truncatula	Medicago truncatula	4799313	3215791	68547	3225	2415894	317	118	2084	937		0.670052	0.952952	0.0142827	0.0203129
Meleagris gallopavo	Meleagris gallopavo	2809092	2768226	25452	394	40472	124	62	176	145		0.985452	0.98452	0.00906058	0.00905201
Mus musculus	Mus musculus castaneus	5309629	4747929	195475	18679	554367	4319	3301	13191	4040		0.894211	0.904443	0.0368152	0.0372364
Oryza sativa	Oryza rufipogon	7010080	5091875	215132	13261	1905557	962	335	11682	886		0.726365	0.938359	0.030689	0.0396457
Oryzias latipes	Oryzias latipes	4246209	4214985	63976	7198	24045	2156	562	4605	2135		0.992647	0.887489	0.0150666	0.0134705
Ovis aries	Ovis canadensis	4879858	4614829	24773	1317	263712	23	53	1212	70		0.945689	0.946837	0.00507658	0.00508275
Papio anubis	Papio anubis	4931661	4536387	9009	17	395257	0	0	16	1		0.91985	0.998113	0.00182677	0.00198219
Populus trichocarpa	Populus trichocarpa	6675546	3037546	194381	46088	3596709	12760	14469	17522	26144		0.455026	0.762899	0.0291184	0.04882
Prunus persica	Prunus davidiana	4809850	4366916	46845	1852	441082	54	25	1775	14		0.907911	0.960465	0.00973939	0.0103032
Setaria italica	Setaria italica	5268786	2690371	137205	38100	3720323	6970	5985	30913	7467		0.510624	0.722313	0.0260411	0.0368369
Sorghum bicolor	Sorghum bicolor subsp. verticilliflorum	6618839	4206381	26126	4705	2407814	981	123	3987	124		0.635516	0.819911	0.00394722	0.0050925
Sus scrofa	Sus scrofa	4180242	3013451	37170	109	1166693	18	11	76	6		0.72088	0.997068	0.00889183	0.0122985
Zea mays	Zea mays ssp parviglumis	10978980	6629314	417771	7385	4342635	249	141	6373	779		0.603819	0.982323	0.0380519	0.0619047
