# Supplementary material for: Natural Selection Constrains Neutral Diversity across A Wide Range of Species
Source: PLoS Biol. 2015 Apr 10;13(4):e1002112. doi: 10.1371/journal.pbio.1002112 (PMC4393120; doi:10.1371/journal.pbio.1002112)
Supplement: S12 Table — (XLS) [file pbio.1002112.s015.xls]

## Sheet: S12 Table
Species	Genome Mapping Method	Other Notes
Anopheles gambiae	ePCR	converted sequence coordinates from arm-based to whole chromosome for consistency with map
Apis mellifera	ePCR
Arabidopsis thaliana	TAIR resources
Bombyx mori	ePCR
Bos taurus	Published paper	Coordinates updated with UCSC LiftOver
Brachypodium distachyon	Published paper
Caenorhabditis briggsae	Published paper	using F2 cross from reference
Caenorhabditis elegans	Wormbase resources
Canis lupus	Published paper	Coordinates updated with UCSC LiftOver
Capsella rubella	Published paper
Citrullus lanatus	Published paper	scaffold coordinates converted to chromosome coordinates based on published materials
Citrus clementina	BLAST
Cucumis sativus	ePCR
Cynoglossus semilaevis	BLAST
Danio rerio	Published paper
Drosophila melanogaster	Published paper	converted to cM map
Drosophila pseudoobscura	Published paper	using the Flagstaff uncondensed map; only Chr 2
Equus caballus	NCBI resources, ePCR, BLAST
Ficedula albicollis	Published paper
Gallus gallus	Published paper	Coordinates updated with UCSC LiftOver
Gasterosteus aculeatus	Published paper
Glycine max	Soybase resources	GM Consensus 4.0 map
Gossypium raimondii	BLAST
Heliconius melpomene	Pers. Comm. John Davey
Homo sapiens	Published paper	overall map, compute sex-averged positions in R; coordinates updated by UCSC LiftOver
Lepisosteus oculatus	Pers. Comm. Angel Amores
Macaca mulatta	ePCR
Medicago truncatula	ePCR
Meleagris gallopavo	Published paper
Mus musculus	Published paper	Coordinates updated with UCSC LiftOver
Oryza sativa	Published paper	Coordinates converted using Graemene.org tools
Oryzias latipes	ePCR	HdrR-HNI backcross map only
Ovis aries	NCBI resources
Papio anubis	ePCR
Populus trichocarpa	ePCR, BLASTN
Prunus persica	Rosaceae resources	using T x E map
Setaria italica	Published paper
Sorghum bicolor	Published paper	CIRAD map
Sus scrofa	Published paper	converted to cM map
Zea mays	Panzea.org resources
