# Supplementary material for: Natural Selection Constrains Neutral Diversity across A Wide Range of Species
Source: PLoS Biol. 2015 Apr 10;13(4):e1002112. doi: 10.1371/journal.pbio.1002112 (PMC4393120; doi:10.1371/journal.pbio.1002112)
Supplement: S13 Table — (XLS) [file pbio.1002112.s016.xls]

## Sheet: S13 Table
Species	# Chr Used	Total Map Length	Total Markers	# Mapped Markers	# Markers Used	Total Mb Covered	Used Marker Spacing (cM)	Proportion Markers Used	Average Recombination Rate
Anopheles gambiae	2	166.1	85	69	38	198.558	4.37105	0.447059	0.836532
Apis mellifera	16	2145	2008	1944	1163	216.959	1.84437	0.579183	9.88665
Arabidopsis thaliana	5	422.5	676	667	666	117.26	0.634384	0.985207	3.60309
Bombyx mori	27	685.25	1702	1634	1604	458.98	0.427213	0.942421	1.49298
Bos taurus	29	3097.37	6923	6285	5499	2452.3	0.56326	0.794309	1.26304
Brachypodium distachyon	5	1598	558	558	556	265.736	2.8741	0.996416	6.01348
Caenorhabditis briggsae	5	484.453	174	174	166	78.9239	2.91839	0.954023	6.13823
Caenorhabditis elegans	5	233.287	5221	5221	5220	82.3132	0.044691	0.999808	2.83414
Canis lupus	38	2084.8	3075	3071	3065	2148.43	0.680196	0.996748	0.970385
Capsella rubella	8	381.826	878	878	877	118.729	0.435378	0.998861	3.21596
Citrullus lanatus	11	799.3	953	953	922	325.831	0.86692	0.967471	2.45311
Citrus clementina	10	1084.08	887	634	517	283.083	2.09687	0.582864	3.82955
Cucumis sativus	7	707.8	735	657	508	188.665	1.39331	0.691156	3.75162
Cynoglossus semilaevis	21	1620.4	1004	769	352	380.822	4.60341	0.350598	4.25501
Danio rerio	25	2177.36	2870	1837	1706	1349.23	1.2763	0.594425	1.61378
Drosophila melanogaster	4	105.461	969	969	969	96.3534	0.108835	1	1.09452
Drosophila pseudoobscura	1	53.5201	141	141	141	30.1186	0.379575	1	1.77698
Equus caballus	31	2692.1	479	426	409	1909.41	6.58215	0.853862	1.40991
Ficedula albicollis	32	3132.06	4121	3997	3996	966.491	0.783799	0.969668	3.24065
Gallus gallus	28	2867.6	8558	8445	8349	910.751	0.343466	0.975578	3.14861
Gasterosteus aculeatus	21	1251.16	1872	1872	1872	401.823	0.668355	1	3.11371
Glycine max	20	2241.32	4534	4534	2549	943.186	0.879294	0.562197	2.37633
Gossypium raimondii	13	1493.3	662	490	433	728.54	3.44873	0.654079	2.04971
Heliconius melpomene	20	689.262	1036	1028	1017	207.292	0.67774	0.98166	3.32508
Homo sapiens	22	3179.96	276280	276230	276215	2670.62	0.0115126	0.999765	1.19072
Lepisosteus oculatus	29	2923.74	5440	5002	2820	877.903	1.03679	0.518382	3.33036
Macaca mulatta	20	2473.9	362	290	274	2280.39	9.02883	0.756906	1.08486
Medicago truncatula	8	556.7	1038	654	540	264.595	1.03093	0.520231	2.10397
Meleagris gallopavo	27	2157.9	522	504	471	865.583	4.58153	0.902299	2.493
Mus musculus	19	1436.35	9905	9885	9872	2366.84	0.145497	0.996668	0.606863
Oryza sativa	12	1863.55	30984	30979	30971	370.526	0.0601709	0.99958	5.02948
Oryzias latipes	24	1426.93	2469	2149	2142	715.161	0.666167	0.867558	1.99526
Ovis aries	26	3468.8	1350	570	554	2181.52	6.26137	0.41037	1.59008
Papio anubis	21	2422.1	360	248	242	2207.45	10.0087	0.672222	1.09724
Populus trichocarpa	19	2801.5	606	538	411	357.499	6.8163	0.678218	7.83638
Prunus persica	8	484.3	227	227	195	202.968	2.48359	0.859031	2.38609
Setaria italica	9	1415.92	991	991	983	396.463	1.44041	0.991927	3.57139
Sorghum bicolor	10	1227	806	541	446	630.914	2.75112	0.55335	1.9448
Sus scrofa	18	1603.87	2367	2367	2365	2398.19	0.678171	0.999155	0.668784
Zea mays	10	1399.3	1106	1021	1012	2022.54	1.38271	0.915009	0.691854
