# Supplementary material for: Natural Selection Constrains Neutral Diversity across A Wide Range of Species
Source: PLoS Biol. 2015 Apr 10;13(4):e1002112. doi: 10.1371/journal.pbio.1002112 (PMC4393120; doi:10.1371/journal.pbio.1002112)
Supplement: S15 Table — (XLS) [file pbio.1002112.s018.xls]

## Sheet: S15 Table
Species	Genome Species	Assembly Version	Assembly Size (bp)	Placed Scaffold Size (bp)	Fraction Placed	Placed, Ungapped Length (bp)	Fraction Ungapped	# Autosomes	Genome Size (pg)	Genome Size (Mb)	Domesticated	Assembly Statistics Source	Genome Size Source	Notes
Anopheles gambiae	Anopheles gambiae	AgamP3	265011681	230466657	0.869647	225028590	0.976404	2	0.27	264.06	no	NCBI Assembly Report	Animal Genome Size Database
Apis mellifera	Apis melifera	Amel 4.5	250270657	219629612	0.877568	199724913	0.909372	16	0.255	249.39	no	NCBI Assembly Report	Animal Genome Size Database
Arabidopsis thaliana	Arabidopsis thaliana	TAIR10	119146348	119146348	1	118960704	0.998442	5	0.16	156.48	no	NCBI Assembly Report	Plant DNA C-values Database
Bombyx mori	Bombyx mori	integretedseq.txt	502962945	502962945	1	377177827	0.749912	27	0.525	513.45	no	Computed from reference genome	Animal Genome Size Database
Bos taurus	Bos taurus	UMD 3.1	2670405961	2660906405	0.996443	2640169142	0.992207	29	3.65	3569.7	yes	NCBI Assembly Report	Animal Genome Size Database
Brachypodium distachyon	Brachypodium distachyon	v1	271923306	271148425	0.99715	270058955	0.995982	5	0.36	352.08	no	NCBI Assembly Report	Plant DNA C-values Database
Caenorhabditis briggsae	Caenorhabditis briggsae	W239 (CB4)	108384165	105183150	0.970466	102311480	0.972698	5	0.12	117.36	no	NCBI Assembly Report	Animal Genome Size Database
Caenorhabditis elegans	Caenorhabditis elegans	W239	100272607	100272607	1	100272607	1	5	0.1	97.8	no	NCBI Assembly Report	Animal Genome Size Database
Canis lupus	Canis lupus familiaris	CanFam 3.1	2410960148	2327633984	0.965439	2317593971	0.995687	38	2.81	2748.18	no	NCBI Assembly Report	Animal Genome Size Database
Capsella rubella	Capsella rubella	v1	134835427	124881110	0.926174	123232065	0.986795	8	0.22	215.16	no	Computed from reference genome	Plant DNA C-values Database
Citrullus lanatus	Citrullus lanatus	v1	355247431	355247431	1	321373230	0.904646	11	0.45	440.1	no	Computed from reference genome	Plant DNA C-values Database	C-value from Citrullus vulgaris
Citrus clementina	Citrus clementina	clementine1.0	301388396	288587601	0.957527	283837116	0.983539	9	0.48	469.44	yes	Computed from reference genome	Plant DNA C-values Database	C-value from Citrus reticulata
Cucumis sativus	Cucumis sativus	v2	197284272	191859031	0.9725	188626844	0.983153	7	0.9	880.2	no	Computed from reference genome	Plant DNA C-values Database
Cynoglossus semilaevis	Cynoglossus semilaevis	Cse_v1.0	470182763	445139357	0.946737	422280752	0.948648	20	0.62	606.36	no	NCBI Assembly Report	Animal Genome Size Database	C-value from Cynoglossus bilineatus
Danio rerio	Danio rerio	Zv9	1412448247	1357035047	0.960768	1354638247	0.998234	25	1.7525	1713.94	no	NCBI Assembly Report	Animal Genome Size Database
Drosophila melanogaster	Drosophila melanogaster	Release 5	139465864	120381546	0.863161	120290946	0.999247	3	0.18	176.04	no	NCBI Assembly Report	Animal Genome Size Database
Drosophila pseudoobscura	Drosophila pseudoobscura	Release 3	152696384	127362199	0.834088	125061296	0.981934	3	0.163333	159.74	no	NCBI Assembly Report	Animal Genome Size Database	We only use Chromosome 2 to avoid inversions, and thus the quality is better than NCBI statistics suggest. Therefore, we include unlocalized but placed scaffolds in the “Placed Scaffolds” column for this species only
Equus caballus	Equus caballus	EquCab2.0	2474912402	2367053447	0.956419	2335454483	0.986651	31	3.188	3117.86	no	NCBI Assembly Report	Animal Genome Size Database
Ficedula albicollis	Ficedula albicollis	FicAlb 1.5	1118326800	1044065291	0.933596	1034875253	0.991198	32	1.30444	1275.75	no	NCBI Assembly Report	Animal Genome Size Database	C-value is average of all Muscicapidae
Gallus gallus	Gallus gallus	Ggal4.0	1046915324	1004801586	0.959774	993905897	0.989156	32	1.25	1222.5	yes	NCBI Assembly Report	Animal Genome Size Database
Gasterosteus aculeatus	Gasterosteus aculeatus	BroadS1fixed	463349471	420897271	0.90838	410805174	0.976022	21	0.64	625.92	no	Computed from reference genome	Animal Genome Size Database
Glycine max	Glycine max	Glyma1.01	973340353	950068807	0.976091	937319243	0.98658	20	1.13	1105.14	no	NCBI Assembly Report	Plant DNA C-values Database
Gossypium raimondii	Gossypium raimondii	v2.1	761407154	749228103	0.984005	737837083	0.984796	13	0.9	880.2	no	Computed from reference genome	Plant DNA C-values Database
Heliconius melpomene	Heliconius melpomene	v1.1	273790497	221851317	0.810296	218680715	0.985708	20	0.3	293.4	no	Computed from reference genome	Animal Genome Size Database
Homo sapiens	Homo sapiens	hg19	3101788170	3095677412	0.99803	2861325045	0.924297	22	3.5	3423	no	NCBI Assembly Report	Animal Genome Size Database
Lepisosteus oculatus	Lepisosteus oculatus	LepOcu1	945861706	891144077	0.94215	834922998	0.936911	29	1.4	1369.2	no	NCBI Assembly Report	Animal Genome Size Database
Macaca mulatta	Macaca mulatta	Mmul_051212	3097370727	2863665185	0.924547	2646263223	0.924083	20	3.365	3290.97	no	NCBI Assembly Report	Animal Genome Size Database
Medicago truncatula	Medicago truncatula	MedtrA17_3.5	314353944	297051484	0.944959	245503603	0.826468	8	0.48	469.44	no	NCBI Assembly Report	Plant DNA C-values Database
Meleagris gallopavo	Meleagris gallopavo	v2.01	1061800384	1040287070	0.979739	917277947	0.881755	30	1.46333	1431.14	yes	NCBI Assembly Report	Animal Genome Size Database
Mus musculus	Mus musculus	GRCm38	2730855475	2725521370	0.998047	2647521648	0.971382	19	3.07	3002.46	no	NCBI Assembly Report	Animal Genome Size Database	C-value from Mus musculus castaneus
Oryza sativa	Oryza sativa ssp japonica	Os-Nipponbare-Reference-IRGSP-1.0	374471254	373245531	0.996727	373128865	0.999687	12	0.46	449.88	no	Computed from reference genome	Plant DNA C-values Database	C-value from Oryza rufipogon
Oryzias latipes	Oryzias latipes	v1	869801494	723441489	0.831732	582138403	0.669277	24	1.08	1056.24	no	NCBI Assembly Report	Animal Genome Size Database
Ovis aries	Ovis aries	Oar_v3.1	2619037772	2587507083	0.987961	2506759532	0.968793	26	3.3	3227.4	no	NCBI Assembly Report	Animal Genome Size Database
Papio anubis	Papio anubis	Panu_2.0	2948380710	2724327674	0.924008	2682268610	0.984562	20	3.53	3452.34	no	NCBI Assembly Report	Animal Genome Size Database	C-value from Papio hamadryas
Populus trichocarpa	Populus trichocarpa	v3	434136308	394507750	0.908719	387934746	0.983339	19	0.49	479.22	no	Computed from reference genome	Plant DNA C-values Database
Prunus persica	Prunus persica	v1.0	218265040	218265040	1	215929111	0.989298	8	0.31	303.18	no	Computed from reference genome	Plant DNA C-values Database	C-value from Prunus davidiana
Setaria italica	Setaria italica	v2.1	405737677	401300885	0.989065	396684774	0.988497	9	0.53	518.34	yes	Computed from reference genome	Plant DNA C-values Database
Sorghum bicolor	Sorghum bicolor	v1	738540932	659229367	0.89261	625636246	0.949042	10	0.75	733.5	no	NCBI Assembly Report	Plant DNA C-values Database
Sus scrofa	Sus scrofa	Ssc10.2	2808509378	2596639456	0.924561	2323671356	0.894876	18	2.81	2748.18	no	NCBI Assembly Report	Animal Genome Size Database	C-value from Sus scrofa scrofa
Zea mays	Zea mays ssp mays	B73 RefGen_v2	2065703473	2058582553	0.996553	2045439188	0.993615	10	2.73	2669.94	no	NCBI Assembly Report	Plant DNA C-values Database
